# Supplementary material for: Identification and Isolation of Two Different Subpopulations Within African Swine Fever Virus Arm/07 Stock
Source: Vaccines (Basel). 2020 Oct 25;8(4):625. doi: 10.3390/vaccines8040625 (PMC7712101; doi:10.3390/vaccines8040625)
Supplement: Supplementary file 1 [file vaccines-08-00625-s001.zip]

Archive with 4 entries (3 files):
- vaccines-950602 proof sup/
- vaccines-950602 proof sup/Supplementary Table S2.xlsx
- vaccines-950602 proof sup/Supplementary Table S4.xlsx
- vaccines-950602 proof sup/vaccines-950602 proof  sup .docx
