# Supplementary material for: Identification and Isolation of Two Different Subpopulations Within African Swine Fever Virus Arm/07 Stock
Source: Vaccines (Basel). 2020 Oct 25;8(4):625. doi: 10.3390/vaccines8040625 (PMC7712101; doi:10.3390/vaccines8040625)
Supplement: Supplementary file 1 [file vaccines-08-00625-s001.zip › vaccines-950602 proof sup/Supplementary Table S2.xlsx]

## Sheet: ASFV_recombination_results_mod
	Breakpoint Positions in alignment					Detection methods
Recombination Event Number	Begin	End	Recombinant Sequence(s)	Minor Parental Sequence(s)	Major Parental Sequence(s)	RDP	GENECONV	Bootscan	Maxchi	Chimaera	SiSscan
1	26447*	51059	Arm/07/CBM/c4	LS478113	NC_001659	5.13952e-298	3.04787e-282	NS	5.4392e-49	5.32728e-49	1.62795e-57
2	203278	206850	Arm/07/CBM/c4	Unknown (LS478113)	NC_001659	7.19065e-296	1.73234e-289	5.62557e-286	3.16084e-20	1.41583e-18	8.20865e-60
2					KP055815
2					MN270974
2					MN270975
2					MN270977
2					MN270979
2					NC_044955
3	51642	179562	Arm/07/CBM/c4	MN270979	MN715134	2.2046e-302	3.45456e-248	NS	2.5697e-70	3.00564e-70	3.5946e-94
3				KM262844	Arm/07/CBM/c2
3				KM262845	FR682468
3				KP055815	LR536725
3				MN270970	LR722599
3				MN270971	LS478113
3				MN270972	MG939583
3				MN270973	MG939584
3				MN270975	MG939585
3				MN270976	MG939586
3				MN270977	MG939587
3				MN270978	MG939588
3				MN270980	MG939589
3				NC_044947	MH681419
3				NC_044955	MK128995
3				NC_044956	MK333180
3				NC_044957	MK543947
3				NC_044958	MK628478
3					MN393476
4	3465*	6495*	LS478113	Unknown (NC_044947)	MN393476	1.00413e-207	1.30844e-145	4.78243e-203	2.62718e-15	1.81584e-16	2.38174e-13
4					Arm/07/CBM/c2
4					FR682468
4					LR536725
4					LR722599
4					MG939583
4					MG939584
4					MG939585
4					MG939586
4					MG939587
4					MG939588
4					MG939589
4					MH681419
4					MK128995
4					MK333180
4					MK543947
4					MK628478
4					MN715134
5	204126	205192	^NC_001659	Unknown (NC_044945)	NC_044953	4.69184e-152	3.0996e-70	NS	1.37164e-20	8.28142e-17	5.43338e-25
5			KM262844[P]
5			KP055815
5			MN270969
5			MN270970
5			MN270971
5			MN270972
5			MN270973[P]
5			MN270974
5			MN270975
5			MN270976[P]
5			MN270977
5			MN270978[P]
5			MN270979
5			MN270980[P]
5			MN913970[P]
5			NC_044947
5			NC_044955
5			NC_044956[P]
5			NC_044958[P]
6	19935*	20638	LS478113	Unknown (MN913970)	MN715134	1.45983e-118	3.04182e-106	NS	0.000276124	0.000866013	3.10791e-08
6					Arm/07/CBM/c2
6					FR682468
6					LR536725
6					LR722599
6					MG939583
6					MG939584
6					MG939585
6					MG939586
6					MG939587
6					MG939588
6					MG939589
6					MH681419
6					MK128995
6					MK333180
6					MK543947
6					MK628478
6					MN393476
7	11174	18567*	^KP055815	Unknown (NC_044945)	KM262845	2.34109e-120	6.72132e-91	3.75579e-38	0.0137417	3.46939	597.341
7				Unknown(NC_044944)	NC_044957
8	130314	131488	^MN913970	Unknown (NC_044945)	Arm/07/CBM/c4	5.47435e-83	1.92228e-26	NS	0.00171142	1.88419e+07	NS
8					KM262844
8					KM262845
8					KP055815
8					MN270969
8					MN270970
8					MN270971
8					MN270972
8					MN270973
8					MN270974
8					MN270975
8					MN270976
8					MN270977
8					MN270978
8					MN270979
8					MN270980
8					NC_001659
8					NC_044947
8					NC_044953
8					NC_044955
8					NC_044956
8					NC_044957
8					NC_044958
9	13114	15466	^MN913970	Unknown (NC_044945)	KM262845	5.15757e-80	2.18447e-74	2.19031e-78	0.0724456	0.00266687	7.83705e-09
9				Unknown(NC_044944)	NC_044957
10	84466	85598	^MN913970	KM262845	NC_044953	4.28863e-64	2.30878e-70	2.34459e-69	6.9449e-09	0.0821427	9.95952e-21
10				KP055815
10				MN270970
10				MN270971
10				MN270972
10				MN270975
10				MN270979
10				NC_001659
10				NC_044947
10				NC_044956
10				NC_044958
11	130680	131711	^NC_044945	KP055815	Unknown (MN393476)	4.32544e-60	2.39446e-15	NS	0.155642	0.905578	NS
11			NC_044944	KM262844	Unknown(Arm/07/CBM/c2)
11				KM262845	Unknown(FR682468)
11				MN270969	Unknown(LR536725)
11				MN270970	Unknown(LR722599)
11				MN270971	Unknown(LS478113)
11				MN270972	Unknown(MG939583)
11				MN270973	Unknown(MG939584)
11				MN270974	Unknown(MG939585)
11				MN270975	Unknown(MG939586)
11				MN270976	Unknown(MG939587)
11				MN270977	Unknown(MG939588)
11				MN270978	Unknown(MG939589)
11				MN270979	Unknown(MH681419)
11				MN270980	Unknown(MK128995)
11				NC_001659	Unknown(MK333180)
11				NC_044947	Unknown(MK543947)
11				NC_044953	Unknown(MK628478)
11				NC_044955	Unknown(MN715134)
11				NC_044956
11				NC_044957
11				NC_044958
12	20852	24048	^NC_044945	NC_044953	NC_044944	6.10869e-54	NS	7.75763e-21	1.5456e+12	2.43796e+09	2.9933
13	26488	28416	^MN913970	Unknown (NC_044958)	NC_044953	1.52479e-48	1.84544e-51	NS	1.78968e-07	0.00023595	9.41499e-14
13				Unknown(MN270971)
13				Unknown(MN270972)
13				Unknown(MN270975)
13				Unknown(MN270979)
13				Unknown(NC_044947)
13				Unknown(NC_044956)
14	84087	84420	^NC_044944	Unknown (Arm/07/CBM/c4)	NC_044945	4.79965e-38	1.88518e-34	NS	0.0696207	85.9261	1.00201e+06
14				Unknown(KM262844)
14				Unknown(KM262845)
14				Unknown(KP055815)
14				Unknown(MN270969)
14				Unknown(MN270970)
14				Unknown(MN270971)
14				Unknown(MN270972)
14				Unknown(MN270973)
14				Unknown(MN270974)
14				Unknown(MN270975)
14				Unknown(MN270976)
14				Unknown(MN270977)
14				Unknown(MN270978)
14				Unknown(MN270979)
14				Unknown(MN270980)
14				Unknown(MN913970)
14				Unknown(NC_001659)
14				Unknown(NC_044947)
14				Unknown(NC_044953)
14				Unknown(NC_044955)
14				Unknown(NC_044956)
14				Unknown(NC_044957)
14				Unknown(NC_044958)
15	49766	50257	MN913970	Arm/07/CBM/c4	NC_044953	1.09868e-13	1.72907e-19	NS	797.94	34.051	10.7617
15				Arm/07/CBM/c2
15				FR682468
15				LR536725
15				LR722599
15				LS478113
15				MG939583
15				MG939584
15				MG939585
15				MG939586
15				MG939587
15				MG939588
15				MG939589
15				MH681419
15				MK128995
15				MK333180
15				MK543947
15				MK628478
15				MN393476
15				MN715134
16	189891	199338	Arm/07/CBM/c4	KM262845	MG939584	6.80551e-17	7.04515e-06	NS	0.434926	0.440481	1.35632e+07
16				NC_044957	Arm/07/CBM/c2
16					FR682468
16					LR536725
16					LR722599
16					MG939583
16					MG939585
16					MG939586
16					MG939587
16					MG939588
16					MG939589
16					MH681419
16					MK128995
16					MK333180
16					MK543947
16					MK628478
16					MN393476
16					MN715134
17	6600*	9299*	^MN913970	Unknown (Arm/07/CBM/c4)	KM262845	5.12674e-17	3.12818e-21	9.10408e-05	2.33334e-09	0.000335508	3.82673e-15
17					KM262844
17					KP055815
17					MN270970
17					MN270971
17					MN270972
17					MN270975
17					MN270977
17					MN270979
17					NC_001659
17					NC_044947
17					NC_044956
17					NC_044957
17					NC_044958
18	6804	9212	^NC_044953	Unknown (Arm/07/CBM/c4)	KM262845	1.10999e-19	3.9267e-17	8.55616e-11	30.5347	0.000499345	1.37933e-08
18					KM262844
18					KP055815
18					MN270969
18					MN270970
18					MN270971
18					MN270972
18					MN270973
18					MN270974
18					MN270975
18					MN270976
18					MN270977
18					MN270978
18					MN270979
18					MN270980
18					NC_001659
18					NC_044947
18					NC_044955
18					NC_044956
18					NC_044957
18					NC_044958
19	1*	2625	^NC_044945	Unknown (NC_044953)	NC_044944	7.83616e-16	NS	5.88541e-11	1.59043e+07	151800	NS
20	26988	27742	^NC_044944	Unknown (LS478113)	NC_044945	2.26563e-13	NS	NS	3.45426e+08	NS	2.53659e+09
21	25446	26706	^NC_044945	LS478113	NC_044944	3.27943e-11	NS	NS	1.20074e+08	8.97466e+06	NS
21				Arm/07/CBM/c2
21				FR682468
21				LR536725
21				LR722599
21				MG939583
21				MG939584
21				MG939585
21				MG939586
21				MG939587
21				MG939588
21				MG939589
21				MH681419
21				MK128995
21				MK333180
21				MK543947
21				MK628478
21				MN393476
21				MN715134
22	29118	30833	^MN913970	KM262845	NC_044953	0.000253534	4.08605e-11	2.14849e+06	8517.85	2.04469e+07	0.186752
22				KM262844
22				KP055815
22				MN270970
22				MN270971
22				MN270972
22				MN270975
22				MN270977
22				MN270979
22				NC_001659
22				NC_044947
22				NC_044955
22				NC_044956
22				NC_044957
22				NC_044958
23	84062	84770	^NC_044945	NC_044953	Unknown (LS478113)	5.35352e-10	0.29831	NS	0.109619	891142	1.85291e+10
23			NC_044944[P]		Unknown(Arm/07/CBM/c2)
23					Unknown(FR682468)
23					Unknown(LR536725)
23					Unknown(LR722599)
23					Unknown(MG939583)
23					Unknown(MG939584)
23					Unknown(MG939585)
23					Unknown(MG939586)
23					Unknown(MG939587)
23					Unknown(MG939588)
23					Unknown(MG939589)
23					Unknown(MH681419)
23					Unknown(MK128995)
23					Unknown(MK333180)
23					Unknown(MK543947)
23					Unknown(MK628478)
23					Unknown(MN393476)
23					Unknown(MN715134)
24	13682	14114	^NC_044945	NC_044953	Unknown (Arm/07/CBM/c4)	6.67057e-10	NS	NS	1.99593e+07	1.34792e+12	14881
25	6494	7130	^NC_044945	NC_001659	NC_044944	3.44112e-08	NS	0.827696	1.27449e+12	2.77964e+10	NS
26	84816*	85098	^NC_044945	MK628478	Unknown (KP055815)	1.02411e-07	NS	NS	7.94025e+08	4.33093e+07	NS
26			NC_044944	Arm/07/CBM/c2	Unknown(KM262844)
26				FR682468	Unknown(KM262845)
26				LR536725	Unknown(MN270969)
26				LR722599	Unknown(MN270970)
26				LS478113	Unknown(MN270971)
26				MG939583	Unknown(MN270972)
26				MG939584	Unknown(MN270973)
26				MG939585	Unknown(MN270974)
26				MG939586	Unknown(MN270975)
26				MG939587	Unknown(MN270976)
26				MG939588	Unknown(MN270977)
26				MG939589	Unknown(MN270978)
26				MH681419	Unknown(MN270979)
26				MK128995	Unknown(MN270980)
26				MK333180	Unknown(NC_001659)
26				MK543947	Unknown(NC_044947)
26				MN393476	Unknown(NC_044955)
26				MN715134	Unknown(NC_044956)
26					Unknown(NC_044957)
26					Unknown(NC_044958)
27	183704	189200	^Arm/07/CBM/c4	KM262845	MN715134	4.44399e-07	NS	NS	81.9676	171.587	1.4241e+12
27				NC_044957	Arm/07/CBM/c2
27					FR682468
27					LR536725
27					LR722599
27					MG939583
27					MG939585
27					MG939586
27					MG939587
27					MG939588
27					MG939589
27					MK128995
27					MK333180
27					MK543947
28	202168	204095*	^NC_044953	Unknown (MN270975)	MN913970	3.65547e-06	1.38977	NS	364943	0.785002	14.2139
28				Unknown(KM262844)
28				Unknown(KP055815)
28				Unknown(MN270969)
28				Unknown(MN270970)
28				Unknown(MN270971)
28				Unknown(MN270972)
28				Unknown(MN270974)
28				Unknown(MN270977)
28				Unknown(MN270979)
28				Unknown(NC_001659)
28				Unknown(NC_044947)
28				Unknown(NC_044955)
28				Unknown(NC_044956)
28				Unknown(NC_044958)
29	23525	23886	^NC_044953	Unknown (MG939584)	NC_044956	1.61908e-08	1.23356e-13	NS	146177	5.69557e+06	NS
29				Unknown(Arm/07/CBM/c4)	KM262844
29				Unknown(Arm/07/CBM/c2)	KM262845
29				Unknown(FR682468)	MN270970
29				Unknown(LR536725)	MN270971
29				Unknown(LR722599)	MN270972
29				Unknown(LS478113)	MN270975
29				Unknown(MG939583)	MN270979
29				Unknown(MG939585)	NC_044947
29				Unknown(MG939586)	NC_044957
29				Unknown(MG939587)	NC_044958
29				Unknown(MG939588)
29				Unknown(MG939589)
29				Unknown(MH681419)
29				Unknown(MK128995)
29				Unknown(MK333180)
29				Unknown(MK543947)
29				Unknown(MK628478)
29				Unknown(MN393476)
29				Unknown(MN715134)
30	197006	198634	NC_044953	Unknown (MG939584)	NC_044956	2.1358e-05	0.0051637	NS	3.37704e+09	1.34083e+09	NS
30				Unknown(Arm/07/CBM/c2)	KM262844
30				Unknown(FR682468)	KM262845
30				Unknown(LR536725)	KP055815
30				Unknown(LR722599)	MN270969
30				Unknown(LS478113)	MN270970
30				Unknown(MG939583)	MN270971
30				Unknown(MG939585)	MN270972
30				Unknown(MG939586)	MN270973
30				Unknown(MG939587)	MN270974
30				Unknown(MG939588)	MN270975
30				Unknown(MG939589)	MN270976
30				Unknown(MH681419)	MN270977
30				Unknown(MK128995)	MN270978
30				Unknown(MK333180)	MN270979
30				Unknown(MK543947)	MN270980
30				Unknown(MK628478)	NC_044947
30				Unknown(MN393476)	NC_044955
30				Unknown(MN715134)	NC_044957
30					NC_044958
31	23554*	24012	MN913970	Unknown (LS478113)	MN270979	3.08169e-12	2.85293e-11	6.11862e-08	391711	1.37391e+07	NS
31				Unknown(Arm/07/CBM/c4)	KM262844
31				Unknown(Arm/07/CBM/c2)	KM262845
31				Unknown(FR682468)	MN270969
31				Unknown(LR536725)	MN270970
31				Unknown(LR722599)	MN270971
31				Unknown(MG939583)	MN270972
31				Unknown(MG939584)	MN270973
31				Unknown(MG939585)	MN270974
31				Unknown(MG939586)	MN270975
31				Unknown(MG939587)	MN270976
31				Unknown(MG939588)	MN270977
31				Unknown(MG939589)	MN270978
31				Unknown(MH681419)	MN270980
31				Unknown(MK128995)	NC_044947
31				Unknown(MK333180)	NC_044955
31				Unknown(MK543947)	NC_044956
31				Unknown(MK628478)	NC_044957
31				Unknown(MN393476)	NC_044958
31				Unknown(MN715134)
32	130240*	133553	^MN913970	Unknown (Arm/07/CBM/c4)	NC_044953	2.32957e-05	1.35897e+07	NS	1003.03	28152.4	NS
32				Unknown(KM262844)
32				Unknown(KM262845)
32				Unknown(KP055815)
32				Unknown(MN270969)
32				Unknown(MN270970)
32				Unknown(MN270971)
32				Unknown(MN270972)
32				Unknown(MN270973)
32				Unknown(MN270974)
32				Unknown(MN270975)
32				Unknown(MN270976)
32				Unknown(MN270977)
32				Unknown(MN270978)
32				Unknown(MN270979)
32				Unknown(MN270980)
32				Unknown(NC_001659)
32				Unknown(NC_044947)
32				Unknown(NC_044955)
32				Unknown(NC_044956)
32				Unknown(NC_044957)
32				Unknown(NC_044958)
33	32244	33874	^NC_044944	Unknown (Arm/07/CBM/c4)	NC_044945	161.781	NS	NS	2.7861e-07	62.9552	NS
33				Unknown(Arm/07/CBM/c2)
33				Unknown(FR682468)
33				Unknown(LR536725)
33				Unknown(MG939586)
33				Unknown(MG939587)
33				Unknown(MG939589)
33				Unknown(MK543947)
33				Unknown(MN393476)
34	26604	26987*	^NC_044944	NC_001659	Unknown (MK628478)	3.78879e-05	8895.07	NS	1.8402e+09	1.51487e+08	NS
34			NC_044945[P]	KM262844	Unknown(Arm/07/CBM/c2)
34				MN270969	Unknown(FR682468)
34				MN270970	Unknown(LR536725)
34				MN270971	Unknown(LR722599)
34				MN270972	Unknown(LS478113)
34				MN270973	Unknown(MG939583)
34				MN270974	Unknown(MG939584)
34				MN270975	Unknown(MG939585)
34				MN270976	Unknown(MG939586)
34				MN270977	Unknown(MG939587)
34				MN270978	Unknown(MG939588)
34				MN270979	Unknown(MG939589)
34				MN270980	Unknown(MH681419)
34				NC_044947	Unknown(MK128995)
34				NC_044953	Unknown(MK333180)
34				NC_044955	Unknown(MK543947)
34				NC_044956	Unknown(MN393476)
34				NC_044958	Unknown(MN715134)
35	1*	4037	^MN913970	MG939584	Unknown (NC_044956)	5.90471e-05	0.00200897	.030958330931315	6.2495e+06	7.6358e+06	NS
35				Arm/07/CBM/c4	Unknown(KM262844)
35				Arm/07/CBM/c2	Unknown(KM262845)
35				FR682468	Unknown(KP055815)
35				LR536725	Unknown(MN270970)
35				LR722599	Unknown(MN270971)
35				MG939583	Unknown(MN270972)
35				MG939585	Unknown(MN270975)
35				MG939586	Unknown(MN270979)
35				MG939587	Unknown(MN270980)
35				MG939588	Unknown(NC_001659)
35				MG939589	Unknown(NC_044947)
35				MH681419	Unknown(NC_044957)
35				MK128995	Unknown(NC_044958)
35				MK333180
35				MK543947
35				MK628478
35				MN393476
35				MN715134
36	3468	4037	^NC_044953	MG939584	KM262844	0.00744936	7.01191e-05	NS	1.23438e+11	5.05077e+07	NS
36				Arm/07/CBM/c4	KM262845
36				Arm/07/CBM/c2	KP055815
36				FR682468	MN270970
36				LR536725	MN270971
36				LR722599	MN270972
36				MG939583	MN270975
36				MG939585	MN270979
36				MG939586	NC_001659
36				MG939587	NC_044947
36				MG939588	NC_044958
36				MG939589
36				MH681419
36				MK128995
36				MK333180
36				MK543947
36				MK628478
36				MN393476
36				MN715134
37	83235	83736	^NC_044944	LS478113	NC_044945	0.000376922	NS	NS	2.04684e+10	9.18908e+11	NS
37				Arm/07/CBM/c2
37				FR682468
37				LR536725
37				LR722599
37				MG939583
37				MG939584
37				MG939585
37				MG939586
37				MG939587
37				MG939588
37				MG939589
37				MH681419
37				MK128995
37				MK333180
37				MK543947
37				MK628478
37				MN393476
37				MN715134
38	1*	511	^Arm/07/CBM/c4	Unknown (NC_001659)	MN393476	0.00192199	1.98872e+06	0.0681662	9.8794e+11	9.43698e+08	1.94357e+11
38					LS478113
39	28175	34232	^NC_044953	Unknown (Arm/07/CBM/c4)	KM262845	NS	NS	NS	0.0890533	1414.86	NS
39					MN270969
39					MN270970
39					MN270971
39					MN270972
39					MN270973
39					MN270974
39					MN270975
39					NC_001659
39					NC_044957
39					NC_044958
40	6463	8340	Arm/07/CBM/c4	KM262845	MG939584	NS	0.0925017	1.05904e+07	2.82809e+07	2.82161e+07	1.25003e+10
40				NC_044957
41	5791	5960	^MN913970	Unknown (NC_044945)	NC_001659	0.00943552	NS	3.18818e+08	3.39794e+12	9.78013e+10	NS
41				Unknown(NC_044944)	KM262844
41					KM262845
41					KP055815
41					MN270969
41					MN270970
41					MN270971
41					MN270972
41					MN270973
41					MN270974
41					MN270975
41					MN270976
41					MN270977
41					MN270978
41					MN270979
41					MN270980
41					NC_044947
41					NC_044953
41					NC_044955
41					NC_044956
41					NC_044957
41					NC_044958
42	85464	85580	NC_044945	NC_044953	Unknown (LS478113)	0.346432	1445.12	NS	.044037699553453	2.67202e+09	NS
42			NC_044944		Unknown(Arm/07/CBM/c2)
42					Unknown(FR682468)
42					Unknown(LR536725)
42					Unknown(LR722599)
42					Unknown(MG939583)
42					Unknown(MG939584)
42					Unknown(MG939585)
42					Unknown(MG939586)
42					Unknown(MG939587)
42					Unknown(MG939588)
42					Unknown(MG939589)
42					Unknown(MH681419)
42					Unknown(MK128995)
42					Unknown(MK333180)
42					Unknown(MK543947)
42					Unknown(MK628478)
42					Unknown(MN393476)
42					Unknown(MN715134)
43	46028	46356	^NC_044945	MN393476	Unknown (KP055815)	0.38776	NS	NS	4.55535e+12	NS	NS
43				Arm/07/CBM/c2	Unknown(KM262844)
43				FR682468	Unknown(KM262845)
43				LR536725	Unknown(MN270969)
43				LR722599	Unknown(MN270970)
43				LS478113	Unknown(MN270971)
43				MG939583	Unknown(MN270972)
43				MG939584	Unknown(MN270973)
43				MG939585	Unknown(MN270974)
43				MG939586	Unknown(MN270975)
43				MG939587	Unknown(MN270976)
43				MG939588	Unknown(MN270977)
43				MG939589	Unknown(MN270978)
43				MH681419	Unknown(MN270979)
43				MK128995	Unknown(MN270980)
43				MK333180	Unknown(MN913970)
43				MK543947	Unknown(NC_001659)
43				MK628478	Unknown(NC_044947)
43				MN715134	Unknown(NC_044953)
43					Unknown(NC_044955)
43					Unknown(NC_044956)
43					Unknown(NC_044957)
43					Unknown(NC_044958)
44	19200*	19444	NC_044953	NC_044944	MN913970	0.0428161	991.629	NS	3.87859e+12	NS	NS
45	9950*	10397	^NC_044945	KP055815	Unknown (Arm/07/CBM/c4)	0.91795	NS	25.9791	1.36631e+07	1.50427e+08	2.65654e+08
45			NC_044944[P]	KM262844	Unknown(Arm/07/CBM/c2)
45				KM262845	Unknown(FR682468)
45				MN270969	Unknown(LR536725)
45				MN270970	Unknown(LR722599)
45				MN270971	Unknown(MG939583)
45				MN270972	Unknown(MG939584)
45				MN270973	Unknown(MG939585)
45				MN270974	Unknown(MG939586)
45				MN270975	Unknown(MG939587)
45				MN270976	Unknown(MG939588)
45				MN270977	Unknown(MG939589)
45				MN270978	Unknown(MH681419)
45				MN270979	Unknown(MK128995)
45				MN270980	Unknown(MK333180)
45				NC_001659	Unknown(MK543947)
45				NC_044947	Unknown(MK628478)
45				NC_044953	Unknown(MN393476)
45				NC_044955	Unknown(MN715134)
45				NC_044956
45				NC_044957
45				NC_044958
46	7131*	8284	^NC_044945	Unknown (KM262845)	NC_044944	614.815	NS	NS	2.4779	5.51436e+07	NS
46				Unknown(KM262844)
46				Unknown(KP055815)
46				Unknown(MN270969)
46				Unknown(MN270970)
46				Unknown(MN270971)
46				Unknown(MN270972)
46				Unknown(MN270973)
46				Unknown(MN270974)
46				Unknown(MN270975)
46				Unknown(MN270976)
46				Unknown(MN270977)
46				Unknown(MN270978)
46				Unknown(MN270979)
46				Unknown(MN270980)
46				Unknown(NC_001659)
46				Unknown(NC_044947)
46				Unknown(NC_044955)
46				Unknown(NC_044956)
46				Unknown(NC_044957)
46				Unknown(NC_044958)
47	17778*	18104	^NC_044953	NC_044944	KM262845	8.55056	529990	NS	NS	NS	NS
47				NC_044945	NC_044957
48	1788	3072*	^NC_044953	LS478113	MN270971	51.7441	16398.7	1.34595e+08	4.07051e+09	NS	NS
48				Arm/07/CBM/c4
48				Arm/07/CBM/c2
48				FR682468
48				LR536725
48				LR722599
48				MN393476
48				MN715134
49	9534	9949*	^MN913970	Unknown (NC_044944)	NC_044953	62.2194	NS	103352	1.59413e+09	1.23539e+12	NS
49					KM262845
49					KP055815
49					NC_001659
49					NC_044957
50	179564*	182460	Arm/07/CBM/c4	MN270972	MK628478	619.112	5.70986e+07	8.58261e+10	1.09881e+08	1.09048e+07	NS
50					FR682468
50					MH681419
51	201928	202659*	Arm/07/CBM/c4	MN270979	MK628478	40.7085	3.20987e+09	1787.1	1.62217e+09	1.60901e+09	NS
51				KM262844	MH681419
51				KM262845
51				KP055815
51				MN270969
51				MN270970
51				MN270971
51				MN270972
51				MN270974
51				MN270975
51				MN270977
51				NC_001659
51				NC_044955
51				NC_044958
52	17909*	18210	MN913970	NC_044944	KM262845	2436.68	4.03235e+09	NS	2.44402e+12	NS	NS
52				NC_044945	NC_044957
53	205001	205448	^NC_044944	LS478113	Unknown (NC_044953)	2964.23	NS	NS	4.02934e+07	2.2366e+09	6.74922e+10
53			NC_044945	Arm/07/CBM/c2
53				FR682468
53				LR536725
53				LR722599
53				MG939583
53				MG939584
53				MG939585
53				MG939586
53				MG939587
53				MG939588
53				MG939589
53				MH681419
53				MK128995
53				MK333180
53				MK543947
53				MK628478
53				MN393476
53				MN715134
55	85108	85352	^NC_044953	NC_044945	KP055815	17690.4	NS	NS	3.92166e+08	NS	NS
55				NC_044944	KM262845
55					MN270969
55					MN270970
55					MN270971
55					MN270972
55					MN270973
55					MN270974
55					MN270975
55					MN270976
55					MN270977
55					MN270978
55					MN270979
55					MN270980
55					NC_001659
55					NC_044947
55					NC_044955
55					NC_044956
55					NC_044957
55					NC_044958
56	16302	16372	^MN913970	NC_044944	NC_044953	21124.5	NS	NS	3.39714e+10	NS	NS
56			Arm/07/CBM/c4	NC_044945
56			Arm/07/CBM/c2
56			FR682468
56			LR536725
56			LR722599
56			MG939583
56			MG939584
56			MG939585
56			MG939586
56			MG939587
56			MG939588
56			MG939589
56			MH681419
56			MK128995
56			MK333180
56			MK543947
56			MK628478
56			MN393476
56			MN715134
57	9466	9749	^NC_044944	NC_044956	Unknown (Arm/07/CBM/c4)	28811.3	5.08408e+08	62280.5	5.00104e+09	NS	NS
57				KM262844	Unknown(Arm/07/CBM/c2)
57				KM262845	Unknown(FR682468)
57				KP055815	Unknown(LR536725)
57				MN270969	Unknown(LR722599)
57				MN270970	Unknown(MG939583)
57				MN270971	Unknown(MG939584)
57				MN270972	Unknown(MG939585)
57				MN270973	Unknown(MG939586)
57				MN270974	Unknown(MG939587)
57				MN270975	Unknown(MG939588)
57				MN270976	Unknown(MG939589)
57				MN270977	Unknown(MH681419)
57				MN270978	Unknown(MK128995)
57				MN270979	Unknown(MK333180)
57				MN270980	Unknown(MK543947)
57				NC_001659	Unknown(MK628478)
57				NC_044947	Unknown(MN393476)
57				NC_044953	Unknown(MN715134)
57				NC_044955
57				NC_044957
57				NC_044958
58	207046	207480	^NC_044947	NC_044953	MN270979	NS	55347.8	510057	NS	NS	NS
60	25048	25429*	^NC_044945	MN913970	Unknown (NC_044953)	638942	NS	8.08137e+09	5.89924e+11	NS	NS
61	54756	56640	NC_044953	LS478113	NC_044947	1.05848e+06	NS	NS	5.96097e+08	1.15485e+11	NS
61			MN913970	Arm/07/CBM/c2	MN270976
61				FR682468	MN270977
61				LR536725	MN270978
61				LR722599	MN270979
61				MG939583	MN270980
61				MG939584	NC_044955
61				MG939585
61				MG939586
61				MG939587
61				MG939588
61				MG939589
61				MH681419
61				MK128995
61				MK333180
61				MK543947
61				MK628478
61				MN393476
61				MN715134
62	24102*	24224	^NC_044945	NC_044958	NC_044944	1.07729e+06	NS	3.44047e+09	NS	NS	NS
63	9950*	10363	MN913970	MG939584	KP055815	1.86421e+06	NS	1.80706e+12	2.21293e+11	8.36097e+10	NS
63					KM262844
63					KM262845
63					MN270970
63					MN270971
63					MN270972
63					MN270975
63					MN270979
63					NC_001659
63					NC_044947
63					NC_044956
63					NC_044957
63					NC_044958
64	1*	1700*	^MN270970	Unknown (KP055815)	MN270979	2.01266e+06	4.53254e+07	2.78485e+07	2.74632e+09	1.12292e+09	1.19989e+08
64			MN270969		MN270974
64					MN270975
64					MN270977
64					NC_044955
65	49782	50274	^NC_044944	NC_044953	Unknown (LS478113)	2.69151e+08	NS	NS	6.26364e+06	4.6117e+10	4.34701e+06
65			NC_044945	KM262844	Unknown(Arm/07/CBM/c2)
65				KM262845	Unknown(FR682468)
65				KP055815	Unknown(LR536725)
65				MN270969	Unknown(LR722599)
65				MN270970	Unknown(MG939583)
65				MN270971	Unknown(MG939584)
65				MN270972	Unknown(MG939585)
65				MN270973	Unknown(MG939586)
65				MN270974	Unknown(MG939587)
65				MN270975	Unknown(MG939588)
65				MN270976	Unknown(MG939589)
65				MN270977	Unknown(MH681419)
65				MN270978	Unknown(MK128995)
65				MN270979	Unknown(MK333180)
65				MN270980	Unknown(MK543947)
65				NC_044947	Unknown(MK628478)
65				NC_044955	Unknown(MN393476)
65				NC_044956	Unknown(MN715134)
65				NC_044957
65				NC_044958
66	206930*	207039	MN270972	Unknown (Arm/07/CBM/c4)	MN270979	NS	8.82483e+06	6.92986e+06	NS	NS	NS
66					MN270969
66					MN270970
66					MN270977
66					NC_044955
67	18461	18755	^KM262845	Unknown (NC_044945)	MN913970	3.66355e+07	1.50879e+11	166477	NS	NS	NS
67			NC_044957		NC_044953
68	133554*	135794	^MN913970	NC_044956	NC_044953	4.01887e+07	1.07488e+09	4.44697e+07	1.28937e+12	2.38219e+11	NS
68				KM262844
68				KM262845
68				KP055815
68				MN270969
68				MN270970
68				MN270971
68				MN270972
68				MN270973
68				MN270974
68				MN270975
68				MN270976
68				MN270977
68				MN270978
68				MN270979
68				MN270980
68				NC_001659
68				NC_044947
68				NC_044955
68				NC_044957
68				NC_044958
69	68938*	71980	^MN913970	NC_044958	NC_044953	4.26338e+06	1.95083e+09	NS	3.09989e+11	NS	1.71202e+09
69				KM262844
69				KM262845
69				KP055815
69				MN270969
69				MN270970
69				MN270971
69				MN270972
69				MN270973
69				MN270974
69				MN270975
69				MN270976
69				MN270977
69				MN270978
69				MN270979
69				MN270980
69				NC_001659
69				NC_044947
69				NC_044955
69				NC_044956
69				NC_044957
70	24752	24928	^NC_044945	NC_044958	NC_044944	7.41249e+07	NS	7.3049e+08	.041812851934004	NS	NS
71	8990	9118	^NC_044944	MN913970	Unknown (MK628478)	8.25619e+07	6.85251e+10	1.44524e+11	NS	NS	NS
71					Unknown(Arm/07/CBM/c2)
71					Unknown(FR682468)
71					Unknown(LR536725)
71					Unknown(LR722599)
71					Unknown(MG939583)
71					Unknown(MG939584)
71					Unknown(MG939585)
71					Unknown(MG939586)
71					Unknown(MG939587)
71					Unknown(MG939588)
71					Unknown(MG939589)
71					Unknown(MH681419)
71					Unknown(MK128995)
71					Unknown(MK333180)
71					Unknown(MK543947)
71					Unknown(MN393476)
71					Unknown(MN715134)
72	19592*	19708	^NC_044944	NC_044953	NC_044945	1.13345e+08	NS	1.18087e+10	NS	NS	NS
73	206846	206980*	LS478113	MN270975	MN715134	NS	1.32915e+08	32304.1	NS	NS	NS
73				MN270974	FR682468
73					LR536725
73					LR722599
74	68339	69170	^NC_044945	LS478113	Unknown (MN270971)	1.45454e+12	NS	NS	3.77701e+07	6.90419e+10	NS
74			NC_044944	Arm/07/CBM/c2	Unknown(KM262844)
74				FR682468	Unknown(KM262845)
74				LR536725	Unknown(KP055815)
74				LR722599	Unknown(MN270969)
74				MG939583	Unknown(MN270970)
74				MG939584	Unknown(MN270972)
74				MG939585	Unknown(MN270973)
74				MG939586	Unknown(MN270974)
74				MG939587	Unknown(MN270975)
74				MG939588	Unknown(MN270976)
74				MG939589	Unknown(MN270977)
74				MH681419	Unknown(MN270978)
74				MK128995	Unknown(MN270979)
74				MK333180	Unknown(MN270980)
74				MK543947	Unknown(NC_001659)
74				MK628478	Unknown(NC_044947)
74				MN393476	Unknown(NC_044953)
74				MN715134	Unknown(NC_044955)
74					Unknown(NC_044956)
74					Unknown(NC_044958)
76	9809*	9949*	^NC_044944	Arm/07/CBM/c4	Unknown (NC_001659)	6.27597e+08	NS	2.8407e+09	NS	NS	NS
76				Arm/07/CBM/c2	Unknown(KM262844)
76				FR682468	Unknown(KM262845)
76				LR536725	Unknown(KP055815)
76				LR722599	Unknown(MN270970)
76				MG939583	Unknown(MN270971)
76				MG939584	Unknown(MN270972)
76				MG939585	Unknown(MN270975)
76				MG939586	Unknown(MN270979)
76				MG939587	Unknown(NC_044947)
76				MG939588	Unknown(NC_044956)
76				MG939589	Unknown(NC_044957)
76				MH681419	Unknown(NC_044958)
76				MK128995
76				MK333180
76				MK543947
76				MK628478
76				MN393476
76				MN715134
77	201041	201578	Arm/07/CBM/c4	KM262845	MK628478	NS	1.24981e+09	3.31318e+11	NS	NS	NS
78	5102	5338	^NC_044944	Unknown (NC_044956)	NC_044945	1.30737e+09	NS	NS	81.0476	NS	NS
80	43072	43547	^NC_044945	Arm/07/CBM/c4	NC_044944	NS	NS	NS	4.19316e+09	4.33292e+12	NS
81	9815	9949*	^NC_044945	Arm/07/CBM/c4	Unknown (NC_044956)	5.13554e+09	NS	4.79968e+10	NS	NS	NS
81				Arm/07/CBM/c2	Unknown(KM262844)
81				FR682468	Unknown(KM262845)
81				LR536725	Unknown(KP055815)
81				LR722599	Unknown(MN270970)
81				MG939583	Unknown(MN270971)
81				MG939584	Unknown(MN270972)
81				MG939585	Unknown(MN270975)
81				MG939586	Unknown(MN270979)
81				MG939587	Unknown(NC_001659)
81				MG939588	Unknown(NC_044947)
81				MG939589	Unknown(NC_044957)
81				MH681419	Unknown(NC_044958)
81				MK128995
81				MK333180
81				MK543947
81				MK628478
81				MN393476
81				MN715134
82	39627*	40117	^MN270969	Unknown (Arm/07/CBM/c4)	NC_044953	5.5406e+09	NS	NS	3.86293e+10	1.75026e+11	NS
82			KM262844	Unknown(Arm/07/CBM/c2)	MN913970
82			KP055815	Unknown(FR682468)
82			MN270970	Unknown(LR536725)
82			MN270971	Unknown(LR722599)
82			MN270972	Unknown(LS478113)
82			MN270973	Unknown(MG939583)
82			MN270974	Unknown(MG939584)
82			MN270975	Unknown(MG939585)
82			MN270976	Unknown(MG939586)
82			MN270977	Unknown(MG939587)
82			MN270978	Unknown(MG939588)
82			MN270979	Unknown(MG939589)
82			MN270980	Unknown(MH681419)
82			NC_044947	Unknown(MK128995)
82			NC_044955	Unknown(MK333180)
82			NC_044956	Unknown(MK543947)
82			NC_044958	Unknown(MK628478)
82				Unknown(MN393476)
82				Unknown(MN715134)
83	37632	39153*	NC_044953	Arm/07/CBM/c4	NC_044958	4.88585e+08	NS	NS	2.91046e+08	NS	NS
83				Arm/07/CBM/c2	KM262844
83				FR682468	KP055815
83				LR536725	MN270969
83				LR722599	MN270970
83				LS478113	MN270971
83				MG939583	MN270972
83				MG939584	MN270973
83				MG939585	MN270974
83				MG939586	MN270975
83				MG939587	MN270976
83				MG939588	MN270977
83				MG939589	MN270978
83				MH681419	MN270979
83				MK128995	MN270980
83				MK333180	NC_044947
83				MK543947	NC_044955
83				MK628478	NC_044956
83				MN393476
83				MN715134
84	81851	83616	^MN913970	LS478113	NC_044947	4.92905e+09	NS	NS	6.40516e+09	NS	NS
84				MG939584	KM262844
84				MK628478	KM262845
84				MN393476	KP055815
84				MN715134	MN270970
84					MN270971
84					MN270972
84					MN270975
84					MN270979
84					NC_001659
84					NC_044956
84					NC_044958
85	59882	59946	NC_044953	Unknown (LS478113)	MN913970	2.03383e+10	8.28855e+10	NS	NS	NS	NS
85				Unknown(Arm/07/CBM/c2)	KM262844
85				Unknown(FR682468)	KM262845
85				Unknown(LR536725)	KP055815
85				Unknown(LR722599)	MN270969
85				Unknown(MG939583)	MN270970
85				Unknown(MG939585)	MN270971
85				Unknown(MG939586)	MN270972
85				Unknown(MG939587)	MN270973
85				Unknown(MG939588)	MN270974
85				Unknown(MG939589)	MN270975
85				Unknown(MH681419)	MN270976
85				Unknown(MK128995)	MN270977
85				Unknown(MK333180)	MN270978
85				Unknown(MK543947)	MN270979
85					MN270980
85					NC_001659
85					NC_044947
85					NC_044955
85					NC_044956
85					NC_044957
85					NC_044958
86	206078	206178	^NC_044953	Unknown (NC_044944)	LS478113	3.54958e+10	NS	NS	NS	NS	0.0124661
86					Arm/07/CBM/c2
86					FR682468
86					LR536725
86					LR722599
86					MG939583
86					MG939584
86					MG939585
86					MG939586
86					MG939587
86					MG939588
86					MG939589
86					MH681419
86					MK128995
86					MK333180
86					MK543947
86					MK628478
86					MN393476
86					MN715134
87	29274	29390	^NC_044944	NC_044953	NC_044945	5.08482e+10	NS	4.55946e+11	NS	NS	NS
89	72138*	77925	^NC_044953	Unknown (KM262845)	MN913970	4.10688e+10	NS	NS	9.39856e+10	5.20414e+09	NS
89				Unknown(KM262844)
89				Unknown(KP055815)
89				Unknown(MN270969)
89				Unknown(MN270970)
89				Unknown(MN270971)
89				Unknown(MN270972)
89				Unknown(MN270973)
89				Unknown(MN270974)
89				Unknown(MN270975)
89				Unknown(MN270976)
89				Unknown(MN270977)
89				Unknown(MN270978)
89				Unknown(MN270979)
89				Unknown(MN270980)
89				Unknown(NC_001659)
89				Unknown(NC_044947)
89				Unknown(NC_044955)
89				Unknown(NC_044956)
89				Unknown(NC_044957)
89				Unknown(NC_044958)
91	207043	208156*	^Arm/07/CBM/c4	Unknown (MN270970)	MN715134	NS	6.91442e+10	2.09879e+10	NS	NS	NS
91				Unknown(MN270969)	LS478113
91					MK543947
92	197417	208053*	^KM262844	Unknown (NC_001659)	MN270975	7.94727e+10	1.10986e+11	8.05645e+09	NS	NS	NS
92					MN270973
92					MN270974
93	26447*	27179*	^NC_001659	Unknown (NC_044953)	NC_044947	NS	1.60894e+11	2.87079e+12	NS	NS	NS
93					MN270970
93					MN270971
93					MN270972
93					MN270975
93					MN270979
93					NC_044956
93					NC_044958
94	81895	83616	^NC_044953	MK628478	Arm/07/CBM/c4	2.59218e+12	NS	NS	2.03152e+11	7.67806e+09	NS
94				LS478113	KM262844
94				MG939584	KP055815
94				MN393476	MN270970
94				MN715134	MN270971
94					MN270972
94					MN270975
94					MN270976
94					MN270977
94					MN270978
94					MN270979
94					MN270980
94					NC_044947
94					NC_044955
94					NC_044956
94					NC_044958
97	14115*	14477*	^NC_044953	NC_044945	Arm/07/CBM/c4	3.31434e+11	NS	NS	NS	NS	1.26573e+12
97					Arm/07/CBM/c2
97					FR682468
97					LR536725
97					LR722599
97					MG939583
97					MG939584
97					MG939585
97					MG939586
97					MG939587
97					MG939588
97					MG939589
97					MH681419
97					MK128995
97					MK333180
97					MK543947
97					MK628478
97					MN393476
97					MN715134
98	13220	13578*	^NC_044945	NC_044953	NC_044944	99811.8	381099	NS	NS	NS	NS
99	25069*	25246	^NC_044944	NC_044947	Unknown (Arm/07/CBM/c4)	6.84695e+10	NS	1.5254e+12	NS	NS	NS
99				MN270969
99				MN270970
99				MN270973
99				MN270974
99				MN270976
99				MN270978
99				MN270980
99				NC_044956
100	206851*	206992*	^MN270971	Arm/07/CBM/c4	MN270979	NS	.010079589476788	4.06883e+09	NS	NS	NS
100					MN270977
100					NC_044955
101	10952*	11098*	^MN913970	NC_001659	NC_044953	1.25053e+12	2.69079e+12	NS	NS	NS	NS
101				KP055815
102	49692	49765*	^MN913970	Unknown (Arm/07/CBM/c4)	NC_044953	1.54865e+12	1.5186e+12	NS	NS	NS	NS
103	25120	26318	^NC_044953	Unknown (MK628478)	NC_044956	2.2694e+12	NS	NS	3.21e+12	2.5458e+12	NS
103				Unknown(Arm/07/CBM/c2)	KM262844
103				Unknown(FR682468)	MN270969
103				Unknown(LR536725)	MN270970
103				Unknown(LR722599)	MN270971
103				Unknown(LS478113)	MN270972
103				Unknown(MG939583)	MN270973
103				Unknown(MG939584)	MN270974
103				Unknown(MG939585)	MN270976
103				Unknown(MG939586)	MN270977
103				Unknown(MG939587)	MN270978
103				Unknown(MG939588)	MN270980
103				Unknown(MG939589)	NC_044955
103				Unknown(MH681419)	NC_044958
103				Unknown(MK128995)
103				Unknown(MK333180)
103				Unknown(MK543947)
103				Unknown(MN393476)
103				Unknown(MN715134)
104	207406*	208156*	^MN270975	Unknown (NC_001659)	MN270979	NS	2.62391e+12	2.44877e+12	NS	NS	NS
105	50712*	51118*	^NC_044953	LS478113	KM262845	3.85743e+12	NS	NS	2.05045e+12	NS	NS
105			MN913970		NC_044957
106	93856	93956	^NC_044953	NC_044945	LS478113	NS	NS	NS	4.38722e+12	NS	5.7163e-36
106					MG939584
106					MK628478
106					MN393476
106					MN715134
107	206622*	208156*	^KP055815	MN270979	Unknown (MN270972)	1.75889e+12	4.91334e+12	NS	NS	NS	NS
107				MN270972	Unknown(MN270979)
~ = It is possible that this apparent recombination signal could have been caused by an evolutionary
process other than recombination.
* = The actual breakpoint position is undetermined (it was most likely either overprinted by a subsequent
recombination event or off the edges of the analysed sequence fragments).
^ = The recombinant sequence may have been misidentified (one of the identified parents might be the recombinant)
Minor Parent = Parent contributing the smaller fraction of sequence.
Major Parent = Parent contributing the larger fraction of sequence.
Unknown = Only one parent and a recombinant need be in the alignment for a recombination event to be detectable.
The sequence listed as unknown was used to infer the existance of a missing parental sequence.
NS = No significant P-value was recorded for this recombination event using the particular method in question.
