# Supplementary material for: Identification and Isolation of Two Different Subpopulations Within African Swine Fever Virus Arm/07 Stock
Source: Vaccines (Basel). 2020 Oct 25;8(4):625. doi: 10.3390/vaccines8040625 (PMC7712101; doi:10.3390/vaccines8040625)
Supplement: Supplementary file 1 [file vaccines-08-00625-s001.zip › vaccines-950602 proof sup/Supplementary Table S4.xlsx]

## Sheet: Supplementary Table S4
ref_ID	type	start	query_ID	ref_gene_name	ref_start	ref_end	effect
Arm/07/CBM/c4	T/TGTT	4972	Arm/07/CBM/c2:3907	No gene	-	-	INDEL
Arm/07/CBM/c4	G/C	5107	Arm/07/CBM/c2:4043	KP177R	5053	5586	missense_variant|MODERATE|p.Val19Leu
Arm/07/CBM/c4	C/A	5124	Arm/07/CBM/c2:4060	KP177R	5053	5586	synonymous_variant|LOW|p.Val24Val
Arm/07/CBM/c4	A/G	5127	Arm/07/CBM/c2:4063	KP177R	5053	5586	synonymous_variant|LOW|p.Val25Val
Arm/07/CBM/c4	T/C	5136	Arm/07/CBM/c2:4072	KP177R	5053	5586	synonymous_variant|LOW|p.Tyr28Tyr
Arm/07/CBM/c4	A/G	5142	Arm/07/CBM/c2:4078	KP177R	5053	5586	synonymous_variant|LOW|p.Lys30Lys
Arm/07/CBM/c4	A/G	5157	Arm/07/CBM/c2:4093	KP177R	5053	5586	synonymous_variant|LOW|p.Pro35Pro
Arm/07/CBM/c4	A/T	5215	Arm/07/CBM/c2:4151	KP177R	5053	5586	missense_variant|MODERATE|p.Thr55Ser
Arm/07/CBM/c4	C/T	5220	Arm/07/CBM/c2:4156	KP177R	5053	5586	synonymous_variant|LOW|p.Cys56Cys
Arm/07/CBM/c4	A/T	5224	Arm/07/CBM/c2:4160	KP177R	5053	5586	missense_variant|MODERATE|p.Thr58Ser
Arm/07/CBM/c4	T/C	5244	Arm/07/CBM/c2:4180	KP177R	5053	5586	synonymous_variant|LOW|p.Ala64Ala
Arm/07/CBM/c4	T/C	5295	Arm/07/CBM/c2:4231	KP177R	5053	5586	synonymous_variant|LOW|p.Cys81Cys
Arm/07/CBM/c4	C/T	5337	Arm/07/CBM/c2:4273	KP177R	5053	5586	synonymous_variant|LOW|p.Ala95Ala
Arm/07/CBM/c4	TC/T	5610	Arm/07/CBM/c2:4546	No gene	-	-	INDEL
Arm/07/CBM/c4	T/C	5679	Arm/07/CBM/c2:4614	No gene	-	-	.
Arm/07/CBM/c4	T/C	5817	Arm/07/CBM/c2:4752	L83L	5724	5969	synonymous_variant|LOW|p.Thr51Thr
Arm/07/CBM/c4	C/T	5849	Arm/07/CBM/c2:4784	L83L	5724	5969	missense_variant|MODERATE|p.Val41Met
Arm/07/CBM/c4	C/T	5881	Arm/07/CBM/c2:4816	L83L	5724	5969	missense_variant|MODERATE|p.Ser30Asn
Arm/07/CBM/c4	T/C	5902	Arm/07/CBM/c2:4837	L83L	5724	5969	missense_variant|MODERATE|p.Lys23Arg
Arm/07/CBM/c4	G/A	5964	Arm/07/CBM/c2:4899	L83L	5724	5969	synonymous_variant|LOW|p.Asp2Asp
Arm/07/CBM/c4	C/T	5973	Arm/07/CBM/c2:4908	No gene	-	-	.
Arm/07/CBM/c4	C/T	5988	Arm/07/CBM/c2:4923	No gene	-	-	.
Arm/07/CBM/c4	A/G	6004	Arm/07/CBM/c2:4939	No gene	-	-	.
Arm/07/CBM/c4	A/G	6062	Arm/07/CBM/c2:4997	No gene	-	-	.
Arm/07/CBM/c4	G/A	6084	Arm/07/CBM/c2:5019	L60L	6070	6228	missense_variant|MODERATE|p.Pro49Ser
Arm/07/CBM/c4	A/T	6136	Arm/07/CBM/c2:5071	L60L	6070	6228	missense_variant|MODERATE|p.Asn31Lys
Arm/07/CBM/c4	A/G	6179	Arm/07/CBM/c2:5114	L60L	6070	6228	missense_variant|MODERATE|p.Leu17Ser
Arm/07/CBM/c4	A/G	6408	Arm/07/CBM/c2:5343	MGF_360-3L	6387	7457	synonymous_variant|LOW|p.Cys350Cys
Arm/07/CBM/c4	A/G	6477	Arm/07/CBM/c2:5412	MGF_360-3L	6387	7457	synonymous_variant|LOW|p.Thr327Thr
Arm/07/CBM/c4	C/CCCCCCCC	15072	Arm/07/CBM/c2:14009	MGF 110-14L	14599	15408	frameshift_variant|HIGH|p.Asp114fs
Arm/07/CBM/c4	C/CCCCCCCCCCCC	16501	Arm/07/CBM/c2:15445	MGF 110-13L	16043	16600	frameshift_variant|HIGH|p.Asp34fs
Arm/07/CBM/c4	G/GGGGGG	18455	Arm/07/CBM/c2:17410	No gene	-	-	INDEL
Arm/07/CBM/c4	GG/G	18671	Arm/07/CBM/c2:17629	No gene	-	-	INDEL
Arm/07/CBM/c4	G/GGGG	20825	Arm/07/CBM/c2:19784	No gene	-	-	INDEL
Arm/07/CBM/c4	C/T	43256	Arm/07/CBM/c2:42216	MGF 505-7R	42542	43948	missense_variant|MODERATE|p.Leu239Phe
Arm/07/CBM/c4	C/T	43302	Arm/07/CBM/c2:42262	MGF 505-7R	42542	43948	missense_variant|MODERATE|p.Thr254Ile
Arm/07/CBM/c4	A/T	43309	Arm/07/CBM/c2:42269	MGF 505-7R	42542	43948	missense_variant|MODERATE|p.Lys256Asn
Arm/07/CBM/c4	C/T	43310	Arm/07/CBM/c2:42270	MGF 505-7R	42542	43948	missense_variant|MODERATE|p.His257Tyr
Arm/07/CBM/c4	C/T	43357	Arm/07/CBM/c2:42317	MGF 505-7R	42542	43948	synonymous_variant|LOW|p.Asn272Asn
Arm/07/CBM/c4	A/C	43559	Arm/07/CBM/c2:42519	MGF 505-7R	42542	43948	missense_variant|MODERATE|p.Ile340Leu
Arm/07/CBM/c4	G/A	43705	Arm/07/CBM/c2:42665	MGF 505-7R	42542	43948	synonymous_variant|LOW|p.Arg388Arg
Arm/07/CBM/c4	C/T	43880	Arm/07/CBM/c2:42840	MGF 505-7R	42542	43948	synonymous_variant|LOW|p.Leu447Leu
Arm/07/CBM/c4	C/CT	43887	Arm/07/CBM/c2:42849	MGF 505-7R	42542	43948	frameshift_variant|HIGH|p.Phe450fs
Arm/07/CBM/c4	G/A	43954	Arm/07/CBM/c2:42915	No gene	-	-	.
Arm/07/CBM/c4	G/A	44002	Arm/07/CBM/c2:42963	No gene	-	-	.
Arm/07/CBM/c4	T/C	44043	Arm/07/CBM/c2:43004	No gene	-	-	.
Arm/07/CBM/c4	C/T	44052	Arm/07/CBM/c2:43013	No gene	-	-	.
Arm/07/CBM/c4	T/C	44096	Arm/07/CBM/c2:43057	No gene	-	-	.
Arm/07/CBM/c4	A/C	44135	Arm/07/CBM/c2:43096	No gene	-	-	.
Arm/07/CBM/c4	G/A	44152	Arm/07/CBM/c2:43113	No gene	-	-	.
Arm/07/CBM/c4	A/C	44238	Arm/07/CBM/c2:43199	No gene	-	-	.
Arm/07/CBM/c4	ATAAT/A	44250	Arm/07/CBM/c2:43211	No gene	-	-	INDEL
Arm/07/CBM/c4	T/C	44258	Arm/07/CBM/c2:43215	No gene	-	-	.
Arm/07/CBM/c4	A/T	44273	Arm/07/CBM/c2:43230	No gene	-	-	.
Arm/07/CBM/c4	T/A	44282	Arm/07/CBM/c2:43239	No gene	-	-	.
Arm/07/CBM/c4	C/T	44287	Arm/07/CBM/c2:43244	No gene	-	-	.
Arm/07/CBM/c4	T/C	44296	Arm/07/CBM/c2:43253	No gene	-	-	.
Arm/07/CBM/c4	C/G	44540	Arm/07/CBM/c2:43497	MGF 505-9R	44432	45952	missense_variant|MODERATE|p.Leu37Val
Arm/07/CBM/c4	A/C	44576	Arm/07/CBM/c2:43533	MGF 505-9R	44432	45952	missense_variant|MODERATE|p.Lys49Gln
Arm/07/CBM/c4	C/G	44587	Arm/07/CBM/c2:43544	MGF 505-9R	44432	45952	missense_variant|MODERATE|p.Ile52Met
Arm/07/CBM/c4	C/A	44593	Arm/07/CBM/c2:43550	MGF 505-9R	44432	45952	synonymous_variant|LOW|p.Ser54Ser
Arm/07/CBM/c4	G/A	44659	Arm/07/CBM/c2:43616	MGF 505-9R	44432	45952	synonymous_variant|LOW|p.Leu76Leu
Arm/07/CBM/c4	G/C	44756	Arm/07/CBM/c2:43713	MGF 505-9R	44432	45952	missense_variant|MODERATE|p.Glu109Gln
Arm/07/CBM/c4	C/T	44800	Arm/07/CBM/c2:43757	MGF 505-9R	44432	45952	synonymous_variant|LOW|p.Cys123Cys
Arm/07/CBM/c4	A/G	44908	Arm/07/CBM/c2:43865	MGF 505-9R	44432	45952	synonymous_variant|LOW|p.Arg159Arg
Arm/07/CBM/c4	A/G	44926	Arm/07/CBM/c2:43883	MGF 505-9R	44432	45952	synonymous_variant|LOW|p.Leu165Leu
Arm/07/CBM/c4	A/G	44932	Arm/07/CBM/c2:43889	MGF 505-9R	44432	45952	synonymous_variant|LOW|p.Glu167Glu
Arm/07/CBM/c4	T/C	44979	Arm/07/CBM/c2:43936	MGF 505-9R	44432	45952	missense_variant|MODERATE|p.Phe183Ser
Arm/07/CBM/c4	T/C	45106	Arm/07/CBM/c2:44063	MGF 505-9R	44432	45952	synonymous_variant|LOW|p.Ile225Ile
Arm/07/CBM/c4	C/T	45181	Arm/07/CBM/c2:44138	MGF 505-9R	44432	45952	synonymous_variant|LOW|p.Tyr250Tyr
Arm/07/CBM/c4	A/G	45232	Arm/07/CBM/c2:44189	MGF 505-9R	44432	45952	synonymous_variant|LOW|p.Arg267Arg
Arm/07/CBM/c4	G/C	45265	Arm/07/CBM/c2:44222	MGF 505-9R	44432	45952	synonymous_variant|LOW|p.Pro278Pro
Arm/07/CBM/c4	A/G	45274	Arm/07/CBM/c2:44231	MGF 505-9R	44432	45952	synonymous_variant|LOW|p.Thr281Thr
Arm/07/CBM/c4	A/G	45301	Arm/07/CBM/c2:44258	MGF 505-9R	44432	45952	synonymous_variant|LOW|p.Val290Val
Arm/07/CBM/c4	A/G	45304	Arm/07/CBM/c2:44261	MGF 505-9R	44432	45952	synonymous_variant|LOW|p.Glu291Glu
Arm/07/CBM/c4	G/A	45307	Arm/07/CBM/c2:44264	MGF 505-9R	44432	45952	synonymous_variant|LOW|p.Ser292Ser
Arm/07/CBM/c4	G/A	45319	Arm/07/CBM/c2:44276	MGF 505-9R	44432	45952	synonymous_variant|LOW|p.Arg296Arg
Arm/07/CBM/c4	A/G	45361	Arm/07/CBM/c2:44318	MGF 505-9R	44432	45952	synonymous_variant|LOW|p.Val310Val
Arm/07/CBM/c4	A/G	45389	Arm/07/CBM/c2:44346	MGF 505-9R	44432	45952	missense_variant|MODERATE|p.Thr320Ala
Arm/07/CBM/c4	C/T	45391	Arm/07/CBM/c2:44348	MGF 505-9R	44432	45952	synonymous_variant|LOW|p.Thr320Thr
Arm/07/CBM/c4	G/A	45503	Arm/07/CBM/c2:44460	MGF 505-9R	44432	45952	missense_variant|MODERATE|p.Ala358Thr
Arm/07/CBM/c4	T/A	45519	Arm/07/CBM/c2:44476	MGF 505-9R	44432	45952	missense_variant|MODERATE|p.Phe363Tyr
Arm/07/CBM/c4	A/G	45524	Arm/07/CBM/c2:44481	MGF 505-9R	44432	45952	missense_variant|MODERATE|p.Lys365Glu
Arm/07/CBM/c4	A/G	45525	Arm/07/CBM/c2:44482	MGF 505-9R	44432	45952	missense_variant|MODERATE|p.Lys365Arg
Arm/07/CBM/c4	A/T	45526	Arm/07/CBM/c2:44483	MGF 505-9R	44432	45952	missense_variant|MODERATE|p.Lys365Asn
Arm/07/CBM/c4	G/A	45545	Arm/07/CBM/c2:44502	MGF 505-9R	44432	45952	missense_variant|MODERATE|p.Glu372Lys
Arm/07/CBM/c4	C/T	45607	Arm/07/CBM/c2:44564	MGF 505-9R	44432	45952	synonymous_variant|LOW|p.Asn392Asn
Arm/07/CBM/c4	A/G	45620	Arm/07/CBM/c2:44577	MGF 505-9R	44432	45952	missense_variant|MODERATE|p.Asn397Asp
Arm/07/CBM/c4	G/A	45729	Arm/07/CBM/c2:44686	MGF 505-9R	44432	45952	missense_variant|MODERATE|p.Cys433Tyr
Arm/07/CBM/c4	C/T	45730	Arm/07/CBM/c2:44687	MGF 505-9R	44432	45952	synonymous_variant|LOW|p.Cys433Cys
Arm/07/CBM/c4	T/C	45731	Arm/07/CBM/c2:44688	MGF 505-9R	44432	45952	synonymous_variant|LOW|p.Leu434Leu
Arm/07/CBM/c4	T/C	45839	Arm/07/CBM/c2:44796	MGF 505-9R	44432	45952	missense_variant|MODERATE|p.Phe470Leu
Arm/07/CBM/c4	C/T	45944	Arm/07/CBM/c2:44901	MGF 505-9R	44432	45952	missense_variant|MODERATE|p.Pro505Ser
Arm/07/CBM/c4	C/T	45945	Arm/07/CBM/c2:44902	MGF 505-9R	44432	45952	missense_variant|MODERATE|p.Pro505Leu
Arm/07/CBM/c4	T/C	45954	Arm/07/CBM/c2:44911	No gene	-	-	.
Arm/07/CBM/c4	GAA/G	45958	Arm/07/CBM/c2:44915	No gene	-	-	INDEL
Arm/07/CBM/c4	A/T	45961	Arm/07/CBM/c2:44916	No gene	-	-	.
Arm/07/CBM/c4	G/GTCAGT	46045	Arm/07/CBM/c2:45002	No gene	-	-	INDEL
Arm/07/CBM/c4	A/AGATAG	46048	Arm/07/CBM/c2:45010	No gene	-	-	INDEL
Arm/07/CBM/c4	C/T	46064	Arm/07/CBM/c2:45029	No gene	-	-	.
Arm/07/CBM/c4	GTTC/G	46069	Arm/07/CBM/c2:45034	No gene	-	-	INDEL
Arm/07/CBM/c4	TC/T	46075	Arm/07/CBM/c2:45037	No gene	-	-	INDEL
Arm/07/CBM/c4	T/A	46077	Arm/07/CBM/c2:45038	No gene	-	-	.
Arm/07/CBM/c4	C/A	46093	Arm/07/CBM/c2:45054	No gene	-	-	.
Arm/07/CBM/c4	T/C	46110	Arm/07/CBM/c2:45071	No gene	-	-	.
Arm/07/CBM/c4	A/T	46111	Arm/07/CBM/c2:45072	No gene	-	-	.
Arm/07/CBM/c4	T/A	46116	Arm/07/CBM/c2:45077	No gene	-	-	.
Arm/07/CBM/c4	G/A	46121	Arm/07/CBM/c2:45082	No gene	-	-	.
Arm/07/CBM/c4	G/A	46123	Arm/07/CBM/c2:45084	No gene	-	-	.
Arm/07/CBM/c4	G/A	46134	Arm/07/CBM/c2:45095	No gene	-	-	.
Arm/07/CBM/c4	CAA/C	46136	Arm/07/CBM/c2:45097	No gene	-	-	INDEL
Arm/07/CBM/c4	T/TC	46142	Arm/07/CBM/c2:45103	No gene	-	-	INDEL
Arm/07/CBM/c4	T/A	46144	Arm/07/CBM/c2:45104	No gene	-	-	.
Arm/07/CBM/c4	A/T	46152	Arm/07/CBM/c2:45112	No gene	-	-	.
Arm/07/CBM/c4	C/T	46153	Arm/07/CBM/c2:45113	No gene	-	-	.
Arm/07/CBM/c4	G/A	46155	Arm/07/CBM/c2:45115	No gene	-	-	.
Arm/07/CBM/c4	C/T	46161	Arm/07/CBM/c2:45121	No gene	-	-	.
Arm/07/CBM/c4	T/A	46169	Arm/07/CBM/c2:45129	No gene	-	-	.
Arm/07/CBM/c4	G/T	46180	Arm/07/CBM/c2:45140	No gene	-	-	.
Arm/07/CBM/c4	T/C	46195	Arm/07/CBM/c2:45155	No gene	-	-	.
Arm/07/CBM/c4	T/A	46196	Arm/07/CBM/c2:45156	No gene	-	-	.
Arm/07/CBM/c4	C/T	46212	Arm/07/CBM/c2:45172	No gene	-	-	.
Arm/07/CBM/c4	C/T	46215	Arm/07/CBM/c2:45175	No gene	-	-	.
Arm/07/CBM/c4	T/G	46219	Arm/07/CBM/c2:45179	No gene	-	-	.
Arm/07/CBM/c4	A/T	46220	Arm/07/CBM/c2:45180	No gene	-	-	.
Arm/07/CBM/c4	T/A	46223	Arm/07/CBM/c2:45183	No gene	-	-	.
Arm/07/CBM/c4	C/T	46229	Arm/07/CBM/c2:45189	No gene	-	-	.
Arm/07/CBM/c4	T/A	46230	Arm/07/CBM/c2:45190	No gene	-	-	.
Arm/07/CBM/c4	A/AGTCAATAGTTTAGTTAAGTCAATAGTTTAGTTAAGTCAATAGTTATATTAAGACATTAGTTCTGCTAATACATTAGTTTTGTTAA	46234	Arm/07/CBM/c2:45196	No gene	-	-	INDEL
Arm/07/CBM/c4	T/TT	46249	Arm/07/CBM/c2:45296	No gene	-	-	INDEL
Arm/07/CBM/c4	A/G	46264	Arm/07/CBM/c2:45310	No gene	-	-	.
Arm/07/CBM/c4	T/A	46286	Arm/07/CBM/c2:45332	505_10R	46275	47903	synonymous_variant|LOW|p.Leu4Leu
Arm/07/CBM/c4	G/C	46333	Arm/07/CBM/c2:45379	505_10R	46275	47903	missense_variant|MODERATE|p.Gly20Ala
Arm/07/CBM/c4	A/G	46418	Arm/07/CBM/c2:45464	505_10R	46275	47903	synonymous_variant|LOW|p.Gln48Gln
Arm/07/CBM/c4	G/A	46460	Arm/07/CBM/c2:45506	505_10R	46275	47903	synonymous_variant|LOW|p.Ala62Ala
Arm/07/CBM/c4	C/G	46462	Arm/07/CBM/c2:45508	505_10R	46275	47903	missense_variant|MODERATE|p.Ala63Gly
Arm/07/CBM/c4	A/G	46466	Arm/07/CBM/c2:45512	505_10R	46275	47903	synonymous_variant|LOW|p.Glu64Glu
Arm/07/CBM/c4	G/A	46502	Arm/07/CBM/c2:45548	505_10R	46275	47903	synonymous_variant|LOW|p.Leu76Leu
Arm/07/CBM/c4	C/T	46556	Arm/07/CBM/c2:45602	505_10R	46275	47903	synonymous_variant|LOW|p.Tyr94Tyr
Arm/07/CBM/c4	A/T	46580	Arm/07/CBM/c2:45626	505_10R	46275	47903	missense_variant|MODERATE|p.Glu102Asp
Arm/07/CBM/c4	C/T	46667	Arm/07/CBM/c2:45713	505_10R	46275	47903	synonymous_variant|LOW|p.Asn131Asn
Arm/07/CBM/c4	A/G	46701	Arm/07/CBM/c2:45747	505_10R	46275	47903	missense_variant|MODERATE|p.Asn143Asp
Arm/07/CBM/c4	T/C	46727	Arm/07/CBM/c2:45773	505_10R	46275	47903	synonymous_variant|LOW|p.His151His
Arm/07/CBM/c4	T/G	46733	Arm/07/CBM/c2:45779	505_10R	46275	47903	missense_variant|MODERATE|p.Asp153Glu
Arm/07/CBM/c4	C/T	46784	Arm/07/CBM/c2:45830	505_10R	46275	47903	synonymous_variant|LOW|p.Cys170Cys
Arm/07/CBM/c4	G/A	46796	Arm/07/CBM/c2:45842	505_10R	46275	47903	synonymous_variant|LOW|p.Lys174Lys
Arm/07/CBM/c4	T/C	46836	Arm/07/CBM/c2:45882	505_10R	46275	47903	missense_variant|MODERATE|p.Tyr188His
Arm/07/CBM/c4	A/T	46941	Arm/07/CBM/c2:45987	505_10R	46275	47903	missense_variant|MODERATE|p.Asn223Tyr
Arm/07/CBM/c4	T/A	46949	Arm/07/CBM/c2:45995	505_10R	46275	47903	missense_variant|MODERATE|p.Asp225Glu
Arm/07/CBM/c4	T/C	47006	Arm/07/CBM/c2:46052	505_10R	46275	47903	synonymous_variant|LOW|p.Asn244Asn
Arm/07/CBM/c4	G/A	47036	Arm/07/CBM/c2:46082	505_10R	46275	47903	synonymous_variant|LOW|p.Gly254Gly
Arm/07/CBM/c4	G/A	47038	Arm/07/CBM/c2:46084	505_10R	46275	47903	missense_variant|MODERATE|p.Cys255Tyr
Arm/07/CBM/c4	G/C	47040	Arm/07/CBM/c2:46086	505_10R	46275	47903	missense_variant|MODERATE|p.Val256Leu
Arm/07/CBM/c4	C/G	47051	Arm/07/CBM/c2:46097	505_10R	46275	47903	synonymous_variant|LOW|p.Thr259Thr
Arm/07/CBM/c4	C/T	47055	Arm/07/CBM/c2:46101	505_10R	46275	47903	synonymous_variant|LOW|p.Leu261Leu
Arm/07/CBM/c4	C/T	47139	Arm/07/CBM/c2:46185	505_10R	46275	47903	synonymous_variant|LOW|p.Leu289Leu
Arm/07/CBM/c4	A/G	47180	Arm/07/CBM/c2:46226	505_10R	46275	47903	synonymous_variant|LOW|p.Leu302Leu
Arm/07/CBM/c4	T/C	47183	Arm/07/CBM/c2:46229	505_10R	46275	47903	synonymous_variant|LOW|p.Asn303Asn
Arm/07/CBM/c4	T/C	47207	Arm/07/CBM/c2:46253	505_10R	46275	47903	synonymous_variant|LOW|p.Tyr311Tyr
Arm/07/CBM/c4	G/T	47208	Arm/07/CBM/c2:46254	505_10R	46275	47903	missense_variant|MODERATE|p.Ala312Ser
Arm/07/CBM/c4	A/G	47247	Arm/07/CBM/c2:46293	505_10R	46275	47903	missense_variant|MODERATE|p.Ile325Val
Arm/07/CBM/c4	A/T	47251	Arm/07/CBM/c2:46297	505_10R	46275	47903	missense_variant|MODERATE|p.Asn326Ile
Arm/07/CBM/c4	G/A	47268	Arm/07/CBM/c2:46314	505_10R	46275	47903	missense_variant|MODERATE|p.Val332Ile
Arm/07/CBM/c4	G/A	47299	Arm/07/CBM/c2:46345	505_10R	46275	47903	missense_variant|MODERATE|p.Arg342Lys
Arm/07/CBM/c4	G/C	47300	Arm/07/CBM/c2:46346	505_10R	46275	47903	missense_variant|MODERATE|p.Arg342Ser
Arm/07/CBM/c4	C/A	47507	Arm/07/CBM/c2:46553	505_10R	46275	47903	missense_variant|MODERATE|p.His411Gln
Arm/07/CBM/c4	T/A	47545	Arm/07/CBM/c2:46591	505_10R	46275	47903	missense_variant|MODERATE|p.Leu424His
Arm/07/CBM/c4	C/T	47648	Arm/07/CBM/c2:46694	505_10R	46275	47903	synonymous_variant|LOW|p.Asn458Asn
Arm/07/CBM/c4	T/C	47906	Arm/07/CBM/c2:46952	No gene	-	-	.
Arm/07/CBM/c4	T/C	47927	Arm/07/CBM/c2:46973	No gene	-	-	.
Arm/07/CBM/c4	G/A	47929	Arm/07/CBM/c2:46975	No gene	-	-	.
Arm/07/CBM/c4	G/A	47930	Arm/07/CBM/c2:46976	No gene	-	-	.
Arm/07/CBM/c4	C/CA	47971	Arm/07/CBM/c2:47019	No gene	-	-	INDEL
Arm/07/CBM/c4	A/AC	47979	Arm/07/CBM/c2:47028	No gene	-	-	INDEL
Arm/07/CBM/c4	A/G	48249	Arm/07/CBM/c2:47297	A224L	48018	48692	synonymous_variant|LOW|p.Phe148Phe
Arm/07/CBM/c4	G/A	48279	Arm/07/CBM/c2:47327	A224L	48018	48692	synonymous_variant|LOW|p.Pro138Pro
Arm/07/CBM/c4	T/G	48332	Arm/07/CBM/c2:47380	A224L	48018	48692	missense_variant|MODERATE|p.Lys121Gln
Arm/07/CBM/c4	G/A	48426	Arm/07/CBM/c2:47474	A224L	48018	48692	synonymous_variant|LOW|p.Cys89Cys
Arm/07/CBM/c4	A/G	48435	Arm/07/CBM/c2:47483	A224L	48018	48692	synonymous_variant|LOW|p.Ser86Ser
Arm/07/CBM/c4	G/A	48444	Arm/07/CBM/c2:47492	A224L	48018	48692	synonymous_variant|LOW|p.Gly83Gly
Arm/07/CBM/c4	C/G	48445	Arm/07/CBM/c2:47493	A224L	48018	48692	missense_variant|MODERATE|p.Gly83Ala
Arm/07/CBM/c4	A/T	48537	Arm/07/CBM/c2:47585	A224L	48018	48692	missense_variant|MODERATE|p.Phe52Leu
Arm/07/CBM/c4	C/T	48574	Arm/07/CBM/c2:47622	A224L	48018	48692	missense_variant|MODERATE|p.Gly40Asp
Arm/07/CBM/c4	T/C	48672	Arm/07/CBM/c2:47720	A224L	48018	48692	synonymous_variant|LOW|p.Thr7Thr
Arm/07/CBM/c4	A/G	48765	Arm/07/CBM/c2:47813	No gene	-	-	.
Arm/07/CBM/c4	C/T	48772	Arm/07/CBM/c2:47820	No gene	-	-	.
Arm/07/CBM/c4	C/T	48775	Arm/07/CBM/c2:47823	No gene	-	-	.
Arm/07/CBM/c4	CT/C	48941	Arm/07/CBM/c2:47989	No gene	-	-	INDEL
Arm/07/CBM/c4	T/G	48983	Arm/07/CBM/c2:48030	No gene	-	-	.
Arm/07/CBM/c4	C/T	49158	Arm/07/CBM/c2:48205	A104R	49054	49368	synonymous_variant|LOW|p.Ser35Ser
Arm/07/CBM/c4	C/A	49173	Arm/07/CBM/c2:48220	A104R	49054	49368	synonymous_variant|LOW|p.Ile40Ile
Arm/07/CBM/c4	A/G	49239	Arm/07/CBM/c2:48286	A104R	49054	49368	synonymous_variant|LOW|p.Thr62Thr
Arm/07/CBM/c4	C/T	49272	Arm/07/CBM/c2:48319	A104R	49054	49368	synonymous_variant|LOW|p.Asn73Asn
Arm/07/CBM/c4	A/C	49278	Arm/07/CBM/c2:48325	A104R	49054	49368	synonymous_variant|LOW|p.Ala75Ala
Arm/07/CBM/c4	C/T	49305	Arm/07/CBM/c2:48352	A104R	49054	49368	synonymous_variant|LOW|p.Ala84Ala
Arm/07/CBM/c4	G/A	49308	Arm/07/CBM/c2:48355	A104R	49054	49368	synonymous_variant|LOW|p.Lys85Lys
Arm/07/CBM/c4	T/C	49350	Arm/07/CBM/c2:48397	A104R	49054	49368	synonymous_variant|LOW|p.Val99Val
Arm/07/CBM/c4	T/C	49365	Arm/07/CBM/c2:48412	A104R	49054	49368	synonymous_variant|LOW|p.Asn104Asn
Arm/07/CBM/c4	T/C	49370	Arm/07/CBM/c2:48417	No gene	-	-	.
Arm/07/CBM/c4	A/T	49371	Arm/07/CBM/c2:48418	No gene	-	-	.
Arm/07/CBM/c4	GCCATCA/G	49377	Arm/07/CBM/c2:48424	No gene	-	-	INDEL
Arm/07/CBM/c4	ATCGTCG/A	49386	Arm/07/CBM/c2:48427	No gene	-	-	INDEL
Arm/07/CBM/c4	A/G	49407	Arm/07/CBM/c2:48442	No gene	-	-	.
Arm/07/CBM/c4	C/T	49423	Arm/07/CBM/c2:48458	No gene	-	-	.
Arm/07/CBM/c4	A/G	49460	Arm/07/CBM/c2:48495	A240L	49458	50087	stop_lost&splice_region_variant|HIGH|p.Ter210Glnext*?
Arm/07/CBM/c4	T/G	49529	Arm/07/CBM/c2:48564	A240L	49458	50087	missense_variant|MODERATE|p.Ile187Leu
Arm/07/CBM/c4	C/T	49545	Arm/07/CBM/c2:48580	A240L	49458	50087	missense_variant|MODERATE|p.Met181Ile
Arm/07/CBM/c4	T/C	49548	Arm/07/CBM/c2:48583	A240L	49458	50087	synonymous_variant|LOW|p.Thr180Thr
Arm/07/CBM/c4	G/A	49549	Arm/07/CBM/c2:48584	A240L	49458	50087	missense_variant|MODERATE|p.Thr180Ile
Arm/07/CBM/c4	G/A	49592	Arm/07/CBM/c2:48627	A240L	49458	50087	missense_variant|MODERATE|p.Leu166Phe
Arm/07/CBM/c4	T/C	49613	Arm/07/CBM/c2:48648	A240L	49458	50087	missense_variant|MODERATE|p.Asn159Asp
Arm/07/CBM/c4	T/C	49692	Arm/07/CBM/c2:48727	A240L	49458	50087	synonymous_variant|LOW|p.Glu132Glu
Arm/07/CBM/c4	A/G	49695	Arm/07/CBM/c2:48730	A240L	49458	50087	synonymous_variant|LOW|p.Asn131Asn
Arm/07/CBM/c4	C/T	49734	Arm/07/CBM/c2:48769	A240L	49458	50087	synonymous_variant|LOW|p.Pro118Pro
Arm/07/CBM/c4	A/G	49744	Arm/07/CBM/c2:48779	A240L	49458	50087	missense_variant|MODERATE|p.Ile115Thr
Arm/07/CBM/c4	G/A	49786	Arm/07/CBM/c2:48821	A240L	49458	50087	missense_variant|MODERATE|p.Ala101Val
Arm/07/CBM/c4	T/C	49807	Arm/07/CBM/c2:48842	A240L	49458	50087	missense_variant|MODERATE|p.His94Arg
Arm/07/CBM/c4	A/T	49825	Arm/07/CBM/c2:48860	A240L	49458	50087	missense_variant|MODERATE|p.Phe88Tyr
Arm/07/CBM/c4	T/C	49833	Arm/07/CBM/c2:48868	A240L	49458	50087	synonymous_variant|LOW|p.Lys85Lys
Arm/07/CBM/c4	T/C	49842	Arm/07/CBM/c2:48877	A240L	49458	50087	synonymous_variant|LOW|p.Ala82Ala
Arm/07/CBM/c4	G/A	49843	Arm/07/CBM/c2:48878	A240L	49458	50087	missense_variant|MODERATE|p.Ala82Val
Arm/07/CBM/c4	C/A	49858	Arm/07/CBM/c2:48893	A240L	49458	50087	missense_variant|MODERATE|p.Ser77Ile
Arm/07/CBM/c4	T/C	49870	Arm/07/CBM/c2:48905	A240L	49458	50087	missense_variant|MODERATE|p.His73Arg
Arm/07/CBM/c4	C/T	49893	Arm/07/CBM/c2:48928	A240L	49458	50087	synonymous_variant|LOW|p.Leu65Leu
Arm/07/CBM/c4	G/A	49915	Arm/07/CBM/c2:48950	A240L	49458	50087	missense_variant|MODERATE|p.Thr58Ile
Arm/07/CBM/c4	C/G	49917	Arm/07/CBM/c2:48952	A240L	49458	50087	missense_variant|MODERATE|p.Met57Ile
Arm/07/CBM/c4	A/G	49918	Arm/07/CBM/c2:48953	A240L	49458	50087	missense_variant|MODERATE|p.Met57Thr
Arm/07/CBM/c4	G/A	49944	Arm/07/CBM/c2:48979	A240L	49458	50087	synonymous_variant|LOW|p.Gly48Gly
Arm/07/CBM/c4	C/T	49945	Arm/07/CBM/c2:48980	A240L	49458	50087	missense_variant|MODERATE|p.Gly48Asp
Arm/07/CBM/c4	C/T	49975	Arm/07/CBM/c2:49010	A240L	49458	50087	missense_variant|MODERATE|p.Arg38His
Arm/07/CBM/c4	C/T	49985	Arm/07/CBM/c2:49020	A240L	49458	50087	missense_variant|MODERATE|p.Val35Ile
Arm/07/CBM/c4	T/C	50007	Arm/07/CBM/c2:49042	A240L	49458	50087	synonymous_variant|LOW|p.Leu27Leu
Arm/07/CBM/c4	C/T	50012	Arm/07/CBM/c2:49047	A240L	49458	50087	missense_variant|MODERATE|p.Ala26Thr
Arm/07/CBM/c4	C/T	50013	Arm/07/CBM/c2:49048	A240L	49458	50087	synonymous_variant|LOW|p.Lys25Lys
Arm/07/CBM/c4	T/C	50015	Arm/07/CBM/c2:49050	A240L	49458	50087	missense_variant|MODERATE|p.Lys25Glu
Arm/07/CBM/c4	C/T	50023	Arm/07/CBM/c2:49058	A240L	49458	50087	missense_variant|MODERATE|p.Arg22Lys
Arm/07/CBM/c4	T/C	50069	Arm/07/CBM/c2:49104	A240L	49458	50087	missense_variant|MODERATE|p.Thr7Ala
Arm/07/CBM/c4	A/G	50073	Arm/07/CBM/c2:49108	A240L	49458	50087	synonymous_variant|LOW|p.Leu5Leu
Arm/07/CBM/c4	T/A	50098	Arm/07/CBM/c2:49133	No gene	-	-	.
Arm/07/CBM/c4	G/A	50101	Arm/07/CBM/c2:49136	No gene	-	-	.
Arm/07/CBM/c4	T/A	50102	Arm/07/CBM/c2:49137	No gene	-	-	.
Arm/07/CBM/c4	G/A	50110	Arm/07/CBM/c2:49145	No gene	-	-	.
Arm/07/CBM/c4	A/T	50139	Arm/07/CBM/c2:49174	No gene	-	-	.
Arm/07/CBM/c4	A/G	50165	Arm/07/CBM/c2:49200	No gene	-	-	.
Arm/07/CBM/c4	A/G	50171	Arm/07/CBM/c2:49206	No gene	-	-	.
Arm/07/CBM/c4	C/G	50173	Arm/07/CBM/c2:49208	No gene	-	-	.
Arm/07/CBM/c4	C/T	50175	Arm/07/CBM/c2:49210	No gene	-	-	.
Arm/07/CBM/c4	C/T	50179	Arm/07/CBM/c2:49214	No gene	-	-	.
Arm/07/CBM/c4	G/A	50225	Arm/07/CBM/c2:49260	No gene	-	-	.
Arm/07/CBM/c4	C/T	50238	Arm/07/CBM/c2:49273	No gene	-	-	.
Arm/07/CBM/c4	A/AGGTCATAAATA	50251	Arm/07/CBM/c2:49288	No gene	-	-	INDEL
Arm/07/CBM/c4	T/C	50283	Arm/07/CBM/c2:49329	No gene	-	-	.
Arm/07/CBM/c4	G/A	50290	Arm/07/CBM/c2:49336	No gene	-	-	.
Arm/07/CBM/c4	C/T	50294	Arm/07/CBM/c2:49340	No gene	-	-	.
Arm/07/CBM/c4	C/T	50315	Arm/07/CBM/c2:49361	No gene	-	-	.
Arm/07/CBM/c4	A/C	50345	Arm/07/CBM/c2:49391	No gene	-	-	.
Arm/07/CBM/c4	T/G	50353	Arm/07/CBM/c2:49399	No gene	-	-	.
Arm/07/CBM/c4	A/T	50381	Arm/07/CBM/c2:49427	No gene	-	-	.
Arm/07/CBM/c4	G/T	50427	Arm/07/CBM/c2:49473	A151R	50388	50840	stop_gained|HIGH|p.Glu14*
Arm/07/CBM/c4	A/T	50429	Arm/07/CBM/c2:49475	A151R	50388	50840	missense_variant|MODERATE|p.Glu14Asp
Arm/07/CBM/c4	A/C	50430	Arm/07/CBM/c2:49476	A151R	50388	50840	missense_variant|MODERATE|p.Asn15His
Arm/07/CBM/c4	G/C	50436	Arm/07/CBM/c2:49482	A151R	50388	50840	missense_variant|MODERATE|p.Val17Leu
Arm/07/CBM/c4	G/A	50438	Arm/07/CBM/c2:49484	A151R	50388	50840	synonymous_variant|LOW|p.Val17Val
Arm/07/CBM/c4	C/G	50439	Arm/07/CBM/c2:49485	A151R	50388	50840	missense_variant|MODERATE|p.Leu18Val
Arm/07/CBM/c4	T/A	50440	Arm/07/CBM/c2:49486	A151R	50388	50840	missense_variant|MODERATE|p.Leu18His
Arm/07/CBM/c4	T/A	50441	Arm/07/CBM/c2:49487	A151R	50388	50840	synonymous_variant|LOW|p.Leu18Leu
Arm/07/CBM/c4	G/A	50443	Arm/07/CBM/c2:49489	A151R	50388	50840	missense_variant|MODERATE|p.Ser19Asn
Arm/07/CBM/c4	C/T	50444	Arm/07/CBM/c2:49490	A151R	50388	50840	synonymous_variant|LOW|p.Ser19Ser
Arm/07/CBM/c4	T/C	50447	Arm/07/CBM/c2:49493	A151R	50388	50840	synonymous_variant|LOW|p.Gly20Gly
Arm/07/CBM/c4	T/G	50450	Arm/07/CBM/c2:49496	A151R	50388	50840	synonymous_variant|LOW|p.Gly21Gly
Arm/07/CBM/c4	G/A	50454	Arm/07/CBM/c2:49500	A151R	50388	50840	missense_variant|MODERATE|p.Val23Ile
Arm/07/CBM/c4	C/T	50462	Arm/07/CBM/c2:49508	A151R	50388	50840	synonymous_variant|LOW|p.Leu25Leu
Arm/07/CBM/c4	G/A	50466	Arm/07/CBM/c2:49512	A151R	50388	50840	missense_variant|MODERATE|p.Val27Ile
Arm/07/CBM/c4	T/C	50467	Arm/07/CBM/c2:49513	A151R	50388	50840	missense_variant|MODERATE|p.Val27Ala
Arm/07/CBM/c4	G/A	50471	Arm/07/CBM/c2:49517	A151R	50388	50840	synonymous_variant|LOW|p.Lys28Lys
Arm/07/CBM/c4	A/G	50503	Arm/07/CBM/c2:49549	A151R	50388	50840	missense_variant|MODERATE|p.Asp39Gly
Arm/07/CBM/c4	G/C	50509	Arm/07/CBM/c2:49555	A151R	50388	50840	missense_variant|MODERATE|p.Ser41Thr
Arm/07/CBM/c4	C/A	50533	Arm/07/CBM/c2:49579	A151R	50388	50840	missense_variant|MODERATE|p.Ala49Asp
Arm/07/CBM/c4	A/T	50548	Arm/07/CBM/c2:49594	A151R	50388	50840	missense_variant|MODERATE|p.Lys54Ile
Arm/07/CBM/c4	C/A	50582	Arm/07/CBM/c2:49628	A151R	50388	50840	missense_variant|MODERATE|p.Asn65Lys
Arm/07/CBM/c4	C/T	50657	Arm/07/CBM/c2:49703	A151R	50388	50840	synonymous_variant|LOW|p.Arg90Arg
Arm/07/CBM/c4	G/A	50693	Arm/07/CBM/c2:49739	A151R	50388	50840	synonymous_variant|LOW|p.Thr102Thr
Arm/07/CBM/c4	T/C	50699	Arm/07/CBM/c2:49745	A151R	50388	50840	synonymous_variant|LOW|p.Tyr104Tyr
Arm/07/CBM/c4	G/A	50706	Arm/07/CBM/c2:49752	A151R	50388	50840	missense_variant|MODERATE|p.Glu107Lys
Arm/07/CBM/c4	G/A	50727	Arm/07/CBM/c2:49773	A151R	50388	50840	missense_variant|MODERATE|p.Asp114Asn
Arm/07/CBM/c4	C/T	50738	Arm/07/CBM/c2:49784	A151R	50388	50840	synonymous_variant|LOW|p.Thr117Thr
Arm/07/CBM/c4	T/C	50751	Arm/07/CBM/c2:49797	A151R	50388	50840	missense_variant|MODERATE|p.Cys122Arg
Arm/07/CBM/c4	G/A	50752	Arm/07/CBM/c2:49798	A151R	50388	50840	missense_variant|MODERATE|p.Cys122Tyr
Arm/07/CBM/c4	TTTAC/T	50852	Arm/07/CBM/c2:49898	No gene	-	-	INDEL
Arm/07/CBM/c4	A/G	50858	Arm/07/CBM/c2:49900	No gene	-	-	.
Arm/07/CBM/c4	T/A	50875	Arm/07/CBM/c2:49917	No gene	-	-	.
Arm/07/CBM/c4	TG/T	50909	Arm/07/CBM/c2:49951	No gene	-	-	INDEL
Arm/07/CBM/c4	ATT/A	50912	Arm/07/CBM/c2:49953	No gene	-	-	INDEL
Arm/07/CBM/c4	AGT/A	50915	Arm/07/CBM/c2:49954	No gene	-	-	INDEL
Arm/07/CBM/c4	T/A	50923	Arm/07/CBM/c2:49960	No gene	-	-	.
Arm/07/CBM/c4	G/T	50938	Arm/07/CBM/c2:49975	No gene	-	-	.
Arm/07/CBM/c4	TACGATGAATTAGTTTATGTTATTTT/T	50947	Arm/07/CBM/c2:49984	No gene	-	-	INDEL
Arm/07/CBM/c4	TAGTTACTTTATTACGATG/T	50978	Arm/07/CBM/c2:49990	No gene	-	-	INDEL
Arm/07/CBM/c4	CTTTATTAACGAT/C	51000	Arm/07/CBM/c2:49994	No gene	-	-	INDEL
Arm/07/CBM/c4	CT/C	51014	Arm/07/CBM/c2:49996	No gene	-	-	INDEL
Arm/07/CBM/c4	A/C	51042	Arm/07/CBM/c2:50023	No gene	-	-	.
Arm/07/CBM/c4	TTC/T	51054	Arm/07/CBM/c2:50035	No gene	-	-	INDEL
Arm/07/CBM/c4	G/A	51067	Arm/07/CBM/c2:50046	No gene	-	-	.
Arm/07/CBM/c4	C/G	51068	Arm/07/CBM/c2:50047	No gene	-	-	.
Arm/07/CBM/c4	G/A	51075	Arm/07/CBM/c2:50054	No gene	-	-	.
Arm/07/CBM/c4	G/A	51076	Arm/07/CBM/c2:50055	No gene	-	-	.
Arm/07/CBM/c4	G/A	51081	Arm/07/CBM/c2:50060	No gene	-	-	.
Arm/07/CBM/c4	T/A	51179	Arm/07/CBM/c2:50158	No gene	-	-	.
Arm/07/CBM/c4	C/T	51180	Arm/07/CBM/c2:50159	No gene	-	-	.
Arm/07/CBM/c4	C/T	51250	Arm/07/CBM/c2:50229	MGF_360-15R	51185	52015	synonymous_variant|LOW|p.Ser22Ser
Arm/07/CBM/c4	A/C	51326	Arm/07/CBM/c2:50305	MGF_360-15R	51185	52015	missense_variant|MODERATE|p.Ile48Leu
Arm/07/CBM/c4	G/A	51374	Arm/07/CBM/c2:50353	MGF_360-15R	51185	52015	missense_variant|MODERATE|p.Val64Ile
Arm/07/CBM/c4	A/T	51410	Arm/07/CBM/c2:50389	MGF_360-15R	51185	52015	missense_variant|MODERATE|p.Ser76Cys
Arm/07/CBM/c4	G/C	51411	Arm/07/CBM/c2:50390	MGF_360-15R	51185	52015	missense_variant|MODERATE|p.Ser76Thr
Arm/07/CBM/c4	C/T	51415	Arm/07/CBM/c2:50394	MGF_360-15R	51185	52015	synonymous_variant|LOW|p.Ile77Ile
Arm/07/CBM/c4	T/A	51420	Arm/07/CBM/c2:50399	MGF_360-15R	51185	52015	missense_variant|MODERATE|p.Phe79Tyr
Arm/07/CBM/c4	A/G	51441	Arm/07/CBM/c2:50420	MGF_360-15R	51185	52015	missense_variant|MODERATE|p.Lys86Arg
Arm/07/CBM/c4	C/G	51467	Arm/07/CBM/c2:50446	MGF_360-15R	51185	52015	missense_variant|MODERATE|p.Gln95Glu
Arm/07/CBM/c4	T/C	51473	Arm/07/CBM/c2:50452	MGF_360-15R	51185	52015	synonymous_variant|LOW|p.Leu97Leu
Arm/07/CBM/c4	T/C	51526	Arm/07/CBM/c2:50505	MGF_360-15R	51185	52015	synonymous_variant|LOW|p.Gly114Gly
Arm/07/CBM/c4	T/C	51529	Arm/07/CBM/c2:50508	MGF_360-15R	51185	52015	synonymous_variant|LOW|p.Phe115Phe
Arm/07/CBM/c4	G/A	51537	Arm/07/CBM/c2:50516	MGF_360-15R	51185	52015	missense_variant|MODERATE|p.Arg118Lys
Arm/07/CBM/c4	A/G	51538	Arm/07/CBM/c2:50517	MGF_360-15R	51185	52015	synonymous_variant|LOW|p.Arg118Arg
Arm/07/CBM/c4	C/T	51610	Arm/07/CBM/c2:50589	MGF_360-15R	51185	52015	synonymous_variant|LOW|p.Phe142Phe
Arm/07/CBM/c4	C/T	51619	Arm/07/CBM/c2:50598	MGF_360-15R	51185	52015	synonymous_variant|LOW|p.Ser145Ser
Arm/07/CBM/c4	G/A	51622	Arm/07/CBM/c2:50601	MGF_360-15R	51185	52015	synonymous_variant|LOW|p.Val146Val
Arm/07/CBM/c4	C/T	51742	Arm/07/CBM/c2:50721	MGF_360-15R	51185	52015	synonymous_variant|LOW|p.Ser186Ser
Arm/07/CBM/c4	T/C	51790	Arm/07/CBM/c2:50769	MGF_360-15R	51185	52015	synonymous_variant|LOW|p.Asn202Asn
Arm/07/CBM/c4	G/A	51817	Arm/07/CBM/c2:50796	MGF_360-15R	51185	52015	synonymous_variant|LOW|p.Gln211Gln
Arm/07/CBM/c4	A/G	51824	Arm/07/CBM/c2:50803	MGF_360-15R	51185	52015	missense_variant|MODERATE|p.Asn214Asp
Arm/07/CBM/c4	T/C	51853	Arm/07/CBM/c2:50832	MGF_360-15R	51185	52015	synonymous_variant|LOW|p.His223His
Arm/07/CBM/c4	G/A	51965	Arm/07/CBM/c2:50944	MGF_360-15R	51185	52015	missense_variant|MODERATE|p.Glu261Lys
Arm/07/CBM/c4	T/C	51979	Arm/07/CBM/c2:50958	MGF_360-15R	51185	52015	synonymous_variant|LOW|p.Tyr265Tyr
Arm/07/CBM/c4	A/G	51983	Arm/07/CBM/c2:50962	MGF_360-15R	51185	52015	missense_variant|MODERATE|p.Met267Val
Arm/07/CBM/c4	G/A	51989	Arm/07/CBM/c2:50968	MGF_360-15R	51185	52015	missense_variant|MODERATE|p.Ala269Thr
Arm/07/CBM/c4	T/C	51993	Arm/07/CBM/c2:50972	MGF_360-15R	51185	52015	missense_variant|MODERATE|p.Leu270Ser
Arm/07/CBM/c4	G/A	51998	Arm/07/CBM/c2:50977	MGF_360-15R	51185	52015	missense_variant|MODERATE|p.Ala272Thr
Arm/07/CBM/c4	G/A	52000	Arm/07/CBM/c2:50979	MGF_360-15R	51185	52015	synonymous_variant|LOW|p.Ala272Ala
Arm/07/CBM/c4	G/A	52007	Arm/07/CBM/c2:50986	MGF_360-15R	51185	52015	missense_variant|MODERATE|p.Ala275Thr
Arm/07/CBM/c4	T/C	52038	Arm/07/CBM/c2:51017	No gene	-	-	.
Arm/07/CBM/c4	A/ACCTT	52106	Arm/07/CBM/c2:51087	No gene	-	-	INDEL
Arm/07/CBM/c4	G/T	52108	Arm/07/CBM/c2:51091	No gene	-	-	.
Arm/07/CBM/c4	A/G	52148	Arm/07/CBM/c2:51131	No gene	-	-	.
Arm/07/CBM/c4	GA/G	52156	Arm/07/CBM/c2:51139	No gene	-	-	INDEL
Arm/07/CBM/c4	T/TT	52183	Arm/07/CBM/c2:51167	No gene	-	-	INDEL
Arm/07/CBM/c4	T/C	52202	Arm/07/CBM/c2:51185	No gene	-	-	.
Arm/07/CBM/c4	A/G	52215	Arm/07/CBM/c2:51198	No gene	-	-	.
Arm/07/CBM/c4	C/A	52239	Arm/07/CBM/c2:51222	A238L	52221	52928	synonymous_variant|LOW|p.Leu230Leu
Arm/07/CBM/c4	T/C	52242	Arm/07/CBM/c2:51225	A238L	52221	52928	synonymous_variant|LOW|p.Lys229Lys
Arm/07/CBM/c4	G/C	52260	Arm/07/CBM/c2:51243	A238L	52221	52928	missense_variant|MODERATE|p.Asn223Lys
Arm/07/CBM/c4	T/G	52298	Arm/07/CBM/c2:51281	A238L	52221	52928	missense_variant|MODERATE|p.Asn211His
Arm/07/CBM/c4	TT/T	52391	Arm/07/CBM/c2:51374	A238L	52221	52928	frameshift_variant|HIGH|p.Lys180fs
Arm/07/CBM/c4	A/G	52428	Arm/07/CBM/c2:51410	A238L	52221	52928	synonymous_variant|LOW|p.Asn167Asn
Arm/07/CBM/c4	G/A	52464	Arm/07/CBM/c2:51446	A238L	52221	52928	synonymous_variant|LOW|p.Gly155Gly
Arm/07/CBM/c4	C/T	52520	Arm/07/CBM/c2:51502	A238L	52221	52928	missense_variant|MODERATE|p.Val137Met
Arm/07/CBM/c4	G/A	52525	Arm/07/CBM/c2:51507	A238L	52221	52928	missense_variant|MODERATE|p.Ser135Leu
Arm/07/CBM/c4	T/A	52529	Arm/07/CBM/c2:51511	A238L	52221	52928	missense_variant|MODERATE|p.Thr134Ser
Arm/07/CBM/c4	T/C	52591	Arm/07/CBM/c2:51573	A238L	52221	52928	missense_variant|MODERATE|p.Lys113Arg
Arm/07/CBM/c4	T/C	52624	Arm/07/CBM/c2:51606	A238L	52221	52928	missense_variant|MODERATE|p.Glu102Gly
Arm/07/CBM/c4	G/A	52716	Arm/07/CBM/c2:51698	A238L	52221	52928	synonymous_variant|LOW|p.Pro71Pro
Arm/07/CBM/c4	G/A	52872	Arm/07/CBM/c2:51854	A238L	52221	52928	synonymous_variant|LOW|p.Ile19Ile
Arm/07/CBM/c4	C/CT	52951	Arm/07/CBM/c2:51935	No gene	-	-	INDEL
Arm/07/CBM/c4	C/T	52955	Arm/07/CBM/c2:51938	No gene	-	-	.
Arm/07/CBM/c4	T/C	52959	Arm/07/CBM/c2:51942	No gene	-	-	.
Arm/07/CBM/c4	A/G	52965	Arm/07/CBM/c2:51948	No gene	-	-	.
Arm/07/CBM/c4	G/C	53067	Arm/07/CBM/c2:52050	A859L	52977	55556	missense_variant|MODERATE|p.Ser830Arg
Arm/07/CBM/c4	C/T	53068	Arm/07/CBM/c2:52051	A859L	52977	55556	missense_variant|MODERATE|p.Ser830Asn
Arm/07/CBM/c4	T/A	53118	Arm/07/CBM/c2:52101	A859L	52977	55556	synonymous_variant|LOW|p.Gly813Gly
Arm/07/CBM/c4	G/A	53145	Arm/07/CBM/c2:52128	A859L	52977	55556	synonymous_variant|LOW|p.Pro804Pro
Arm/07/CBM/c4	A/G	53148	Arm/07/CBM/c2:52131	A859L	52977	55556	synonymous_variant|LOW|p.Asn803Asn
Arm/07/CBM/c4	A/G	53160	Arm/07/CBM/c2:52143	A859L	52977	55556	synonymous_variant|LOW|p.Tyr799Tyr
Arm/07/CBM/c4	G/A	53205	Arm/07/CBM/c2:52188	A859L	52977	55556	synonymous_variant|LOW|p.Gly784Gly
Arm/07/CBM/c4	T/G	53208	Arm/07/CBM/c2:52191	A859L	52977	55556	synonymous_variant|LOW|p.Thr783Thr
Arm/07/CBM/c4	G/A	53220	Arm/07/CBM/c2:52203	A859L	52977	55556	synonymous_variant|LOW|p.His779His
Arm/07/CBM/c4	A/G	53289	Arm/07/CBM/c2:52272	A859L	52977	55556	synonymous_variant|LOW|p.Arg756Arg
Arm/07/CBM/c4	G/A	53292	Arm/07/CBM/c2:52275	A859L	52977	55556	synonymous_variant|LOW|p.Asp755Asp
Arm/07/CBM/c4	C/G	53303	Arm/07/CBM/c2:52286	A859L	52977	55556	missense_variant|MODERATE|p.Glu752Gln
Arm/07/CBM/c4	G/C	53304	Arm/07/CBM/c2:52287	A859L	52977	55556	synonymous_variant|LOW|p.Ala751Ala
Arm/07/CBM/c4	G/A	53319	Arm/07/CBM/c2:52302	A859L	52977	55556	synonymous_variant|LOW|p.Ile746Ile
Arm/07/CBM/c4	C/T	53328	Arm/07/CBM/c2:52311	A859L	52977	55556	synonymous_variant|LOW|p.Gly743Gly
Arm/07/CBM/c4	C/T	53403	Arm/07/CBM/c2:52386	A859L	52977	55556	synonymous_variant|LOW|p.Ser718Ser
Arm/07/CBM/c4	C/T	53406	Arm/07/CBM/c2:52389	A859L	52977	55556	synonymous_variant|LOW|p.Leu717Leu
Arm/07/CBM/c4	C/T	53409	Arm/07/CBM/c2:52392	A859L	52977	55556	synonymous_variant|LOW|p.Arg716Arg
Arm/07/CBM/c4	G/A	53427	Arm/07/CBM/c2:52410	A859L	52977	55556	synonymous_variant|LOW|p.Asp710Asp
Arm/07/CBM/c4	C/T	53430	Arm/07/CBM/c2:52413	A859L	52977	55556	synonymous_variant|LOW|p.Leu709Leu
Arm/07/CBM/c4	G/A	53634	Arm/07/CBM/c2:52617	A859L	52977	55556	synonymous_variant|LOW|p.Ser641Ser
Arm/07/CBM/c4	G/A	53754	Arm/07/CBM/c2:52737	A859L	52977	55556	synonymous_variant|LOW|p.Ala601Ala
Arm/07/CBM/c4	C/T	53775	Arm/07/CBM/c2:52758	A859L	52977	55556	synonymous_variant|LOW|p.Glu594Glu
Arm/07/CBM/c4	G/A	53790	Arm/07/CBM/c2:52773	A859L	52977	55556	synonymous_variant|LOW|p.Arg589Arg
Arm/07/CBM/c4	A/G	53811	Arm/07/CBM/c2:52794	A859L	52977	55556	synonymous_variant|LOW|p.Gly582Gly
Arm/07/CBM/c4	G/A	53826	Arm/07/CBM/c2:52809	A859L	52977	55556	synonymous_variant|LOW|p.His577His
Arm/07/CBM/c4	A/T	53829	Arm/07/CBM/c2:52812	A859L	52977	55556	synonymous_variant|LOW|p.Arg576Arg
Arm/07/CBM/c4	T/C	53898	Arm/07/CBM/c2:52881	A859L	52977	55556	synonymous_variant|LOW|p.Ser553Ser
Arm/07/CBM/c4	C/T	53940	Arm/07/CBM/c2:52923	A859L	52977	55556	synonymous_variant|LOW|p.Ala539Ala
Arm/07/CBM/c4	A/G	53958	Arm/07/CBM/c2:52941	A859L	52977	55556	synonymous_variant|LOW|p.Pro533Pro
Arm/07/CBM/c4	A/G	53967	Arm/07/CBM/c2:52950	A859L	52977	55556	synonymous_variant|LOW|p.Ser530Ser
Arm/07/CBM/c4	G/A	53985	Arm/07/CBM/c2:52968	A859L	52977	55556	synonymous_variant|LOW|p.Cys524Cys
Arm/07/CBM/c4	A/T	54096	Arm/07/CBM/c2:53079	A859L	52977	55556	synonymous_variant|LOW|p.Arg487Arg
Arm/07/CBM/c4	C/T	54129	Arm/07/CBM/c2:53112	A859L	52977	55556	synonymous_variant|LOW|p.Pro476Pro
Arm/07/CBM/c4	T/G	54277	Arm/07/CBM/c2:53260	A859L	52977	55556	missense_variant|MODERATE|p.Glu427Ala
Arm/07/CBM/c4	C/T	54292	Arm/07/CBM/c2:53275	A859L	52977	55556	missense_variant|MODERATE|p.Arg422Lys
Arm/07/CBM/c4	G/A	54315	Arm/07/CBM/c2:53298	A859L	52977	55556	synonymous_variant|LOW|p.Phe414Phe
Arm/07/CBM/c4	C/T	54409	Arm/07/CBM/c2:53392	A859L	52977	55556	missense_variant|MODERATE|p.Arg383Lys
Arm/07/CBM/c4	T/G	54412	Arm/07/CBM/c2:53395	A859L	52977	55556	missense_variant|MODERATE|p.Asn382Thr
Arm/07/CBM/c4	A/G	54426	Arm/07/CBM/c2:53409	A859L	52977	55556	synonymous_variant|LOW|p.Ala377Ala
Arm/07/CBM/c4	G/A	54435	Arm/07/CBM/c2:53418	A859L	52977	55556	synonymous_variant|LOW|p.Pro374Pro
Arm/07/CBM/c4	T/C	54450	Arm/07/CBM/c2:53433	A859L	52977	55556	synonymous_variant|LOW|p.Gln369Gln
Arm/07/CBM/c4	T/C	54453	Arm/07/CBM/c2:53436	A859L	52977	55556	synonymous_variant|LOW|p.Leu368Leu
Arm/07/CBM/c4	A/G	54615	Arm/07/CBM/c2:53598	A859L	52977	55556	synonymous_variant|LOW|p.His314His
Arm/07/CBM/c4	A/G	54642	Arm/07/CBM/c2:53625	A859L	52977	55556	synonymous_variant|LOW|p.Gly305Gly
Arm/07/CBM/c4	G/T	54975	Arm/07/CBM/c2:53958	A859L	52977	55556	synonymous_variant|LOW|p.Arg194Arg
Arm/07/CBM/c4	T/C	55002	Arm/07/CBM/c2:53985	A859L	52977	55556	synonymous_variant|LOW|p.Gly185Gly
Arm/07/CBM/c4	C/T	55056	Arm/07/CBM/c2:54039	A859L	52977	55556	synonymous_variant|LOW|p.Arg167Arg
Arm/07/CBM/c4	TCTT/T	55120	Arm/07/CBM/c2:54103	A859L	52977	55556	conservative_inframe_deletion|MODERATE|p.Glu146del
Arm/07/CBM/c4	A/G	55230	Arm/07/CBM/c2:54210	A859L	52977	55556	synonymous_variant|LOW|p.Thr109Thr
Arm/07/CBM/c4	T/C	55232	Arm/07/CBM/c2:54212	A859L	52977	55556	missense_variant|MODERATE|p.Thr109Ala
Arm/07/CBM/c4	G/A	55353	Arm/07/CBM/c2:54333	A859L	52977	55556	synonymous_variant|LOW|p.Cys68Cys
Arm/07/CBM/c4	C/T	55359	Arm/07/CBM/c2:54339	A859L	52977	55556	synonymous_variant|LOW|p.Leu66Leu
Arm/07/CBM/c4	G/A	55464	Arm/07/CBM/c2:54444	A859L	52977	55556	synonymous_variant|LOW|p.Leu31Leu
Arm/07/CBM/c4	G/A	55654	Arm/07/CBM/c2:54634	A179L	55558	56097	synonymous_variant|LOW|p.Ser148Ser
Arm/07/CBM/c4	G/A	55741	Arm/07/CBM/c2:54721	A179L	55558	56097	synonymous_variant|LOW|p.Phe119Phe
Arm/07/CBM/c4	G/A	55789	Arm/07/CBM/c2:54769	A179L	55558	56097	synonymous_variant|LOW|p.Asp103Asp
Arm/07/CBM/c4	G/A	55909	Arm/07/CBM/c2:54889	A179L	55558	56097	synonymous_variant|LOW|p.Val63Val
Arm/07/CBM/c4	A/T	56044	Arm/07/CBM/c2:55024	A179L	55558	56097	synonymous_variant|LOW|p.Gly18Gly
Arm/07/CBM/c4	GAT/G	56169	Arm/07/CBM/c2:55149	No gene	-	-	INDEL
Arm/07/CBM/c4	CAATTGTG/C	56173	Arm/07/CBM/c2:55151	No gene	-	-	INDEL
Arm/07/CBM/c4	ACG/A	56183	Arm/07/CBM/c2:55154	No gene	-	-	INDEL
Arm/07/CBM/c4	G/A	56260	Arm/07/CBM/c2:55229	No gene	-	-	.
Arm/07/CBM/c4	C/T	56517	Arm/07/CBM/c2:55486	A137R	56341	56754	synonymous_variant|LOW|p.Pro59Pro
Arm/07/CBM/c4	C/T	56639	Arm/07/CBM/c2:55608	A137R	56341	56754	missense_variant|MODERATE|p.Thr100Ile
Arm/07/CBM/c4	C/T	56646	Arm/07/CBM/c2:55615	A137R	56341	56754	synonymous_variant|LOW|p.Asn102Asn
Arm/07/CBM/c4	G/A	57045	Arm/07/CBM/c2:56014	F317L	56787	57740	synonymous_variant|LOW|p.Leu232Leu
Arm/07/CBM/c4	G/A	57141	Arm/07/CBM/c2:56110	F317L	56787	57740	synonymous_variant|LOW|p.Ala200Ala
Arm/07/CBM/c4	G/A	57144	Arm/07/CBM/c2:56113	F317L	56787	57740	synonymous_variant|LOW|p.Thr199Thr
Arm/07/CBM/c4	A/G	57156	Arm/07/CBM/c2:56125	F317L	56787	57740	synonymous_variant|LOW|p.Leu195Leu
Arm/07/CBM/c4	A/G	57447	Arm/07/CBM/c2:56416	F317L	56787	57740	synonymous_variant|LOW|p.Asn98Asn
Arm/07/CBM/c4	G/A	57462	Arm/07/CBM/c2:56431	F317L	56787	57740	synonymous_variant|LOW|p.Asn93Asn
Arm/07/CBM/c4	G/A	57498	Arm/07/CBM/c2:56467	F317L	56787	57740	synonymous_variant|LOW|p.Phe81Phe
Arm/07/CBM/c4	G/A	57543	Arm/07/CBM/c2:56512	F317L	56787	57740	synonymous_variant|LOW|p.Thr66Thr
Arm/07/CBM/c4	C/T	57614	Arm/07/CBM/c2:56583	F317L	56787	57740	missense_variant|MODERATE|p.Gly43Ser
Arm/07/CBM/c4	A/AA	57762	Arm/07/CBM/c2:56733	No gene	-	-	INDEL
Arm/07/CBM/c4	T/C	57915	Arm/07/CBM/c2:56885	F334L	57765	58748	synonymous_variant|LOW|p.Lys278Lys
Arm/07/CBM/c4	A/G	57924	Arm/07/CBM/c2:56894	F334L	57765	58748	synonymous_variant|LOW|p.Ser275Ser
Arm/07/CBM/c4	C/T	57981	Arm/07/CBM/c2:56951	F334L	57765	58748	synonymous_variant|LOW|p.Leu256Leu
Arm/07/CBM/c4	G/A	58041	Arm/07/CBM/c2:57011	F334L	57765	58748	synonymous_variant|LOW|p.Phe236Phe
Arm/07/CBM/c4	C/T	58119	Arm/07/CBM/c2:57089	F334L	57765	58748	synonymous_variant|LOW|p.Ser210Ser
Arm/07/CBM/c4	C/T	58155	Arm/07/CBM/c2:57125	F334L	57765	58748	synonymous_variant|LOW|p.Glu198Glu
Arm/07/CBM/c4	G/A	58161	Arm/07/CBM/c2:57131	F334L	57765	58748	synonymous_variant|LOW|p.Arg196Arg
Arm/07/CBM/c4	A/G	58167	Arm/07/CBM/c2:57137	F334L	57765	58748	synonymous_variant|LOW|p.Ile194Ile
Arm/07/CBM/c4	C/T	58290	Arm/07/CBM/c2:57260	F334L	57765	58748	synonymous_variant|LOW|p.Leu153Leu
Arm/07/CBM/c4	A/G	58434	Arm/07/CBM/c2:57404	F334L	57765	58748	synonymous_variant|LOW|p.Ser105Ser
Arm/07/CBM/c4	A/G	58443	Arm/07/CBM/c2:57413	F334L	57765	58748	synonymous_variant|LOW|p.Cys102Cys
Arm/07/CBM/c4	T/C	58632	Arm/07/CBM/c2:57602	F334L	57765	58748	synonymous_variant|LOW|p.Val39Val
Arm/07/CBM/c4	G/A	58843	Arm/07/CBM/c2:57813	BA71V-F778R	58790	61126	synonymous_variant|LOW|p.Leu18Leu
Arm/07/CBM/c4	A/T	58960	Arm/07/CBM/c2:57930	BA71V-F778R	58790	61126	synonymous_variant|LOW|p.Arg57Arg
Arm/07/CBM/c4	A/G	59112	Arm/07/CBM/c2:58082	BA71V-F778R	58790	61126	missense_variant|MODERATE|p.Asn108Ser
Arm/07/CBM/c4	C/T	59161	Arm/07/CBM/c2:58131	BA71V-F778R	58790	61126	synonymous_variant|LOW|p.Ser124Ser
Arm/07/CBM/c4	C/T	59209	Arm/07/CBM/c2:58179	BA71V-F778R	58790	61126	synonymous_variant|LOW|p.Asp140Asp
Arm/07/CBM/c4	C/T	59212	Arm/07/CBM/c2:58182	BA71V-F778R	58790	61126	synonymous_variant|LOW|p.Ala141Ala
Arm/07/CBM/c4	C/G	59221	Arm/07/CBM/c2:58191	BA71V-F778R	58790	61126	synonymous_variant|LOW|p.Arg144Arg
Arm/07/CBM/c4	C/T	59224	Arm/07/CBM/c2:58194	BA71V-F778R	58790	61126	synonymous_variant|LOW|p.Val145Val
Arm/07/CBM/c4	T/C	59230	Arm/07/CBM/c2:58200	BA71V-F778R	58790	61126	synonymous_variant|LOW|p.Ile147Ile
Arm/07/CBM/c4	A/G	59242	Arm/07/CBM/c2:58212	BA71V-F778R	58790	61126	synonymous_variant|LOW|p.Gly151Gly
Arm/07/CBM/c4	A/G	59250	Arm/07/CBM/c2:58220	BA71V-F778R	58790	61126	missense_variant|MODERATE|p.Lys154Arg
Arm/07/CBM/c4	A/G	59254	Arm/07/CBM/c2:58224	BA71V-F778R	58790	61126	synonymous_variant|LOW|p.Val155Val
Arm/07/CBM/c4	T/C	59257	Arm/07/CBM/c2:58227	BA71V-F778R	58790	61126	synonymous_variant|LOW|p.Val156Val
Arm/07/CBM/c4	A/G	59263	Arm/07/CBM/c2:58233	BA71V-F778R	58790	61126	missense_variant|MODERATE|p.Ile158Met
Arm/07/CBM/c4	G/A	59266	Arm/07/CBM/c2:58236	BA71V-F778R	58790	61126	synonymous_variant|LOW|p.Lys159Lys
Arm/07/CBM/c4	G/A	59278	Arm/07/CBM/c2:58248	BA71V-F778R	58790	61126	synonymous_variant|LOW|p.Leu163Leu
Arm/07/CBM/c4	G/A	59298	Arm/07/CBM/c2:58268	BA71V-F778R	58790	61126	missense_variant|MODERATE|p.Arg170Gln
Arm/07/CBM/c4	G/A	59353	Arm/07/CBM/c2:58323	BA71V-F778R	58790	61126	synonymous_variant|LOW|p.Pro188Pro
Arm/07/CBM/c4	G/A	59356	Arm/07/CBM/c2:58326	BA71V-F778R	58790	61126	synonymous_variant|LOW|p.Gln189Gln
Arm/07/CBM/c4	T/C	59359	Arm/07/CBM/c2:58329	BA71V-F778R	58790	61126	synonymous_variant|LOW|p.Leu190Leu
Arm/07/CBM/c4	C/T	59368	Arm/07/CBM/c2:58338	BA71V-F778R	58790	61126	synonymous_variant|LOW|p.Cys193Cys
Arm/07/CBM/c4	T/C	59371	Arm/07/CBM/c2:58341	BA71V-F778R	58790	61126	synonymous_variant|LOW|p.Phe194Phe
Arm/07/CBM/c4	G/A	59398	Arm/07/CBM/c2:58368	BA71V-F778R	58790	61126	synonymous_variant|LOW|p.Glu203Glu
Arm/07/CBM/c4	C/T	59407	Arm/07/CBM/c2:58377	BA71V-F778R	58790	61126	synonymous_variant|LOW|p.Tyr206Tyr
Arm/07/CBM/c4	C/G	59479	Arm/07/CBM/c2:58449	BA71V-F778R	58790	61126	synonymous_variant|LOW|p.Arg230Arg
Arm/07/CBM/c4	A/G	59485	Arm/07/CBM/c2:58455	BA71V-F778R	58790	61126	synonymous_variant|LOW|p.Lys232Lys
Arm/07/CBM/c4	C/T	59491	Arm/07/CBM/c2:58461	BA71V-F778R	58790	61126	synonymous_variant|LOW|p.Ser234Ser
Arm/07/CBM/c4	C/T	59503	Arm/07/CBM/c2:58473	BA71V-F778R	58790	61126	synonymous_variant|LOW|p.Gly238Gly
Arm/07/CBM/c4	G/A	59514	Arm/07/CBM/c2:58484	BA71V-F778R	58790	61126	missense_variant|MODERATE|p.Arg242Lys
Arm/07/CBM/c4	C/T	59518	Arm/07/CBM/c2:58488	BA71V-F778R	58790	61126	synonymous_variant|LOW|p.Ser243Ser
Arm/07/CBM/c4	T/A	59527	Arm/07/CBM/c2:58497	BA71V-F778R	58790	61126	synonymous_variant|LOW|p.Ile246Ile
Arm/07/CBM/c4	A/G	59530	Arm/07/CBM/c2:58500	BA71V-F778R	58790	61126	synonymous_variant|LOW|p.Gln247Gln
Arm/07/CBM/c4	C/T	59533	Arm/07/CBM/c2:58503	BA71V-F778R	58790	61126	synonymous_variant|LOW|p.Asn248Asn
Arm/07/CBM/c4	A/G	59540	Arm/07/CBM/c2:58510	BA71V-F778R	58790	61126	missense_variant|MODERATE|p.Met251Val
Arm/07/CBM/c4	A/G	59545	Arm/07/CBM/c2:58515	BA71V-F778R	58790	61126	synonymous_variant|LOW|p.Leu252Leu
Arm/07/CBM/c4	C/T	59554	Arm/07/CBM/c2:58524	BA71V-F778R	58790	61126	synonymous_variant|LOW|p.Ala255Ala
Arm/07/CBM/c4	C/T	59587	Arm/07/CBM/c2:58557	BA71V-F778R	58790	61126	synonymous_variant|LOW|p.Arg266Arg
Arm/07/CBM/c4	T/C	59590	Arm/07/CBM/c2:58560	BA71V-F778R	58790	61126	synonymous_variant|LOW|p.Pro267Pro
Arm/07/CBM/c4	G/A	59593	Arm/07/CBM/c2:58563	BA71V-F778R	58790	61126	synonymous_variant|LOW|p.Gly268Gly
Arm/07/CBM/c4	T/C	59599	Arm/07/CBM/c2:58569	BA71V-F778R	58790	61126	synonymous_variant|LOW|p.Tyr270Tyr
Arm/07/CBM/c4	G/C	59602	Arm/07/CBM/c2:58572	BA71V-F778R	58790	61126	synonymous_variant|LOW|p.Ala271Ala
Arm/07/CBM/c4	A/G	59614	Arm/07/CBM/c2:58584	BA71V-F778R	58790	61126	synonymous_variant|LOW|p.Glu275Glu
Arm/07/CBM/c4	A/G	59617	Arm/07/CBM/c2:58587	BA71V-F778R	58790	61126	synonymous_variant|LOW|p.Leu276Leu
Arm/07/CBM/c4	C/T	59642	Arm/07/CBM/c2:58612	BA71V-F778R	58790	61126	synonymous_variant|LOW|p.Leu285Leu
Arm/07/CBM/c4	G/A	59644	Arm/07/CBM/c2:58614	BA71V-F778R	58790	61126	synonymous_variant|LOW|p.Leu285Leu
Arm/07/CBM/c4	G/A	59647	Arm/07/CBM/c2:58617	BA71V-F778R	58790	61126	synonymous_variant|LOW|p.Gln286Gln
Arm/07/CBM/c4	C/T	59653	Arm/07/CBM/c2:58623	BA71V-F778R	58790	61126	synonymous_variant|LOW|p.Pro288Pro
Arm/07/CBM/c4	T/C	59657	Arm/07/CBM/c2:58627	BA71V-F778R	58790	61126	synonymous_variant|LOW|p.Leu290Leu
Arm/07/CBM/c4	G/A	59659	Arm/07/CBM/c2:58629	BA71V-F778R	58790	61126	synonymous_variant|LOW|p.Leu290Leu
Arm/07/CBM/c4	G/A	59680	Arm/07/CBM/c2:58650	BA71V-F778R	58790	61126	synonymous_variant|LOW|p.Gln297Gln
Arm/07/CBM/c4	A/C	59681	Arm/07/CBM/c2:58651	BA71V-F778R	58790	61126	synonymous_variant|LOW|p.Arg298Arg
Arm/07/CBM/c4	C/T	59695	Arm/07/CBM/c2:58665	BA71V-F778R	58790	61126	synonymous_variant|LOW|p.Pro302Pro
Arm/07/CBM/c4	T/C	59710	Arm/07/CBM/c2:58680	BA71V-F778R	58790	61126	synonymous_variant|LOW|p.Gly307Gly
Arm/07/CBM/c4	T/C	59731	Arm/07/CBM/c2:58701	BA71V-F778R	58790	61126	synonymous_variant|LOW|p.Phe314Phe
Arm/07/CBM/c4	T/C	59758	Arm/07/CBM/c2:58728	BA71V-F778R	58790	61126	synonymous_variant|LOW|p.His323His
Arm/07/CBM/c4	C/A	59775	Arm/07/CBM/c2:58745	BA71V-F778R	58790	61126	missense_variant|MODERATE|p.Thr329Asn
Arm/07/CBM/c4	C/A	59776	Arm/07/CBM/c2:58746	BA71V-F778R	58790	61126	synonymous_variant|LOW|p.Thr329Thr
Arm/07/CBM/c4	A/G	59791	Arm/07/CBM/c2:58761	BA71V-F778R	58790	61126	synonymous_variant|LOW|p.Ser334Ser
Arm/07/CBM/c4	T/C	59821	Arm/07/CBM/c2:58791	BA71V-F778R	58790	61126	synonymous_variant|LOW|p.Val344Val
Arm/07/CBM/c4	A/G	59839	Arm/07/CBM/c2:58809	BA71V-F778R	58790	61126	synonymous_variant|LOW|p.Ser350Ser
Arm/07/CBM/c4	T/C	59857	Arm/07/CBM/c2:58827	BA71V-F778R	58790	61126	synonymous_variant|LOW|p.His356His
Arm/07/CBM/c4	T/C	59911	Arm/07/CBM/c2:58881	BA71V-F778R	58790	61126	synonymous_variant|LOW|p.Gly374Gly
Arm/07/CBM/c4	T/C	59914	Arm/07/CBM/c2:58884	BA71V-F778R	58790	61126	synonymous_variant|LOW|p.Val375Val
Arm/07/CBM/c4	G/A	59917	Arm/07/CBM/c2:58887	BA71V-F778R	58790	61126	synonymous_variant|LOW|p.Thr376Thr
Arm/07/CBM/c4	G/A	59926	Arm/07/CBM/c2:58896	BA71V-F778R	58790	61126	synonymous_variant|LOW|p.Lys379Lys
Arm/07/CBM/c4	A/G	59929	Arm/07/CBM/c2:58899	BA71V-F778R	58790	61126	synonymous_variant|LOW|p.Glu380Glu
Arm/07/CBM/c4	C/T	59932	Arm/07/CBM/c2:58902	BA71V-F778R	58790	61126	synonymous_variant|LOW|p.Ile381Ile
Arm/07/CBM/c4	T/C	59935	Arm/07/CBM/c2:58905	BA71V-F778R	58790	61126	synonymous_variant|LOW|p.Ile382Ile
Arm/07/CBM/c4	A/G	59957	Arm/07/CBM/c2:58927	BA71V-F778R	58790	61126	missense_variant|MODERATE|p.Ile390Val
Arm/07/CBM/c4	C/T	59959	Arm/07/CBM/c2:58929	BA71V-F778R	58790	61126	synonymous_variant|LOW|p.Ile390Ile
Arm/07/CBM/c4	G/A	59962	Arm/07/CBM/c2:58932	BA71V-F778R	58790	61126	synonymous_variant|LOW|p.Gln391Gln
Arm/07/CBM/c4	G/A	59965	Arm/07/CBM/c2:58935	BA71V-F778R	58790	61126	synonymous_variant|LOW|p.Val392Val
Arm/07/CBM/c4	A/G	59968	Arm/07/CBM/c2:58938	BA71V-F778R	58790	61126	synonymous_variant|LOW|p.Gly393Gly
Arm/07/CBM/c4	C/T	59971	Arm/07/CBM/c2:58941	BA71V-F778R	58790	61126	synonymous_variant|LOW|p.Asn394Asn
Arm/07/CBM/c4	A/G	59983	Arm/07/CBM/c2:58953	BA71V-F778R	58790	61126	synonymous_variant|LOW|p.Gly398Gly
Arm/07/CBM/c4	C/T	60100	Arm/07/CBM/c2:59070	BA71V-F778R	58790	61126	synonymous_variant|LOW|p.Gly437Gly
Arm/07/CBM/c4	C/T	60109	Arm/07/CBM/c2:59079	BA71V-F778R	58790	61126	synonymous_variant|LOW|p.Asn440Asn
Arm/07/CBM/c4	G/A	60118	Arm/07/CBM/c2:59088	BA71V-F778R	58790	61126	synonymous_variant|LOW|p.Ala443Ala
Arm/07/CBM/c4	T/C	60154	Arm/07/CBM/c2:59124	BA71V-F778R	58790	61126	synonymous_variant|LOW|p.Tyr455Tyr
Arm/07/CBM/c4	C/T	60187	Arm/07/CBM/c2:59157	BA71V-F778R	58790	61126	synonymous_variant|LOW|p.Asn466Asn
Arm/07/CBM/c4	A/G	60472	Arm/07/CBM/c2:59442	BA71V-F778R	58790	61126	synonymous_variant|LOW|p.Gln561Gln
Arm/07/CBM/c4	C/T	60493	Arm/07/CBM/c2:59463	BA71V-F778R	58790	61126	synonymous_variant|LOW|p.Cys568Cys
Arm/07/CBM/c4	A/G	60503	Arm/07/CBM/c2:59473	BA71V-F778R	58790	61126	missense_variant|MODERATE|p.Ser572Gly
Arm/07/CBM/c4	G/T	60504	Arm/07/CBM/c2:59474	BA71V-F778R	58790	61126	missense_variant|MODERATE|p.Ser572Ile
Arm/07/CBM/c4	A/G	60550	Arm/07/CBM/c2:59520	BA71V-F778R	58790	61126	synonymous_variant|LOW|p.Leu587Leu
Arm/07/CBM/c4	G/C	60555	Arm/07/CBM/c2:59525	BA71V-F778R	58790	61126	missense_variant|MODERATE|p.Arg589Pro
Arm/07/CBM/c4	C/G	60562	Arm/07/CBM/c2:59532	BA71V-F778R	58790	61126	missense_variant|MODERATE|p.Ser591Arg
Arm/07/CBM/c4	G/C	60567	Arm/07/CBM/c2:59537	BA71V-F778R	58790	61126	missense_variant|MODERATE|p.Trp593Ser
Arm/07/CBM/c4	A/G	60571	Arm/07/CBM/c2:59541	BA71V-F778R	58790	61126	synonymous_variant|LOW|p.Gln594Gln
Arm/07/CBM/c4	G/C	60577	Arm/07/CBM/c2:59547	BA71V-F778R	58790	61126	synonymous_variant|LOW|p.Arg596Arg
Arm/07/CBM/c4	C/T	60586	Arm/07/CBM/c2:59556	BA71V-F778R	58790	61126	synonymous_variant|LOW|p.Ala599Ala
Arm/07/CBM/c4	G/C	60596	Arm/07/CBM/c2:59566	BA71V-F778R	58790	61126	missense_variant|MODERATE|p.Val603Leu
Arm/07/CBM/c4	C/G	60611	Arm/07/CBM/c2:59581	BA71V-F778R	58790	61126	missense_variant|MODERATE|p.Leu608Val
Arm/07/CBM/c4	G/A	60616	Arm/07/CBM/c2:59586	BA71V-F778R	58790	61126	synonymous_variant|LOW|p.Thr609Thr
Arm/07/CBM/c4	C/T	60619	Arm/07/CBM/c2:59589	BA71V-F778R	58790	61126	synonymous_variant|LOW|p.Ala610Ala
Arm/07/CBM/c4	C/A	60682	Arm/07/CBM/c2:59652	BA71V-F778R	58790	61126	synonymous_variant|LOW|p.Thr631Thr
Arm/07/CBM/c4	G/A	60764	Arm/07/CBM/c2:59734	BA71V-F778R	58790	61126	missense_variant|MODERATE|p.Asp659Asn
Arm/07/CBM/c4	A/G	60805	Arm/07/CBM/c2:59775	BA71V-F778R	58790	61126	synonymous_variant|LOW|p.Ala672Ala
Arm/07/CBM/c4	T/C	60850	Arm/07/CBM/c2:59820	BA71V-F778R	58790	61126	synonymous_variant|LOW|p.Arg687Arg
Arm/07/CBM/c4	T/C	60868	Arm/07/CBM/c2:59838	BA71V-F778R	58790	61126	synonymous_variant|LOW|p.Ser693Ser
Arm/07/CBM/c4	G/A	60925	Arm/07/CBM/c2:59895	BA71V-F778R	58790	61126	synonymous_variant|LOW|p.Val712Val
Arm/07/CBM/c4	T/C	60940	Arm/07/CBM/c2:59910	BA71V-F778R	58790	61126	synonymous_variant|LOW|p.Ser717Ser
Arm/07/CBM/c4	C/T	60949	Arm/07/CBM/c2:59919	BA71V-F778R	58790	61126	synonymous_variant|LOW|p.Tyr720Tyr
Arm/07/CBM/c4	G/A	60985	Arm/07/CBM/c2:59955	BA71V-F778R	58790	61126	synonymous_variant|LOW|p.Thr732Thr
Arm/07/CBM/c4	C/T	61013	Arm/07/CBM/c2:59983	BA71V-F778R	58790	61126	synonymous_variant|LOW|p.Leu742Leu
Arm/07/CBM/c4	C/T	61018	Arm/07/CBM/c2:59988	BA71V-F778R	58790	61126	synonymous_variant|LOW|p.Thr743Thr
Arm/07/CBM/c4	A/T	61128	Arm/07/CBM/c2:60098	No gene	-	-	.
Arm/07/CBM/c4	C/T	61163	Arm/07/CBM/c2:60133	No gene	-	-	.
Arm/07/CBM/c4	T/C	61173	Arm/07/CBM/c2:60143	No gene	-	-	.
Arm/07/CBM/c4	C/T	61279	Arm/07/CBM/c2:60249	F165R	61246	61656	missense_variant|MODERATE|p.Pro12Ser
Arm/07/CBM/c4	C/T	61364	Arm/07/CBM/c2:60334	F165R	61246	61656	missense_variant|MODERATE|p.Thr40Ile
Arm/07/CBM/c4	T/G	61365	Arm/07/CBM/c2:60335	F165R	61246	61656	synonymous_variant|LOW|p.Thr40Thr
Arm/07/CBM/c4	C/T	61425	Arm/07/CBM/c2:60395	F165R	61246	61656	synonymous_variant|LOW|p.His60His
Arm/07/CBM/c4	C/T	61449	Arm/07/CBM/c2:60419	F165R	61246	61656	synonymous_variant|LOW|p.Cys68Cys
Arm/07/CBM/c4	A/G	61548	Arm/07/CBM/c2:60518	F165R	61246	61656	synonymous_variant|LOW|p.Val101Val
Arm/07/CBM/c4	T/C	61585	Arm/07/CBM/c2:60555	F165R	61246	61656	missense_variant|MODERATE|p.Phe114Leu
Arm/07/CBM/c4	T/C	61596	Arm/07/CBM/c2:60566	F165R	61246	61656	synonymous_variant|LOW|p.Asp117Asp
Arm/07/CBM/c4	C/T	61602	Arm/07/CBM/c2:60572	F165R	61246	61656	synonymous_variant|LOW|p.Ala119Ala
Arm/07/CBM/c4	G/A	61638	Arm/07/CBM/c2:60608	F165R	61246	61656	synonymous_variant|LOW|p.Gly131Gly
Arm/07/CBM/c4	T/TTCT	61660	Arm/07/CBM/c2:60632	BA71V-F1055L	61643	64810	conservative_inframe_insertion|MODERATE|p.Glu1050_Thr1051insArg
Arm/07/CBM/c4	C/T	61673	Arm/07/CBM/c2:60646	BA71V-F1055L	61643	64810	synonymous_variant|LOW|p.Ser1046Ser
Arm/07/CBM/c4	T/C	61676	Arm/07/CBM/c2:60649	BA71V-F1055L	61643	64810	synonymous_variant|LOW|p.Thr1045Thr
Arm/07/CBM/c4	TGTAAGTGTCTCC/T	61682	Arm/07/CBM/c2:60655	BA71V-F1055L	61643	64810	disruptive_inframe_deletion|MODERATE|p.Glu1040_Thr1043del
Arm/07/CBM/c4	A/G	61701	Arm/07/CBM/c2:60662	BA71V-F1055L	61643	64810	missense_variant|MODERATE|p.Val1037Ala
Arm/07/CBM/c4	T/C	61703	Arm/07/CBM/c2:60664	BA71V-F1055L	61643	64810	synonymous_variant|LOW|p.Ser1036Ser
Arm/07/CBM/c4	G/A	61745	Arm/07/CBM/c2:60706	BA71V-F1055L	61643	64810	synonymous_variant|LOW|p.Pro1022Pro
Arm/07/CBM/c4	G/A	61748	Arm/07/CBM/c2:60709	BA71V-F1055L	61643	64810	synonymous_variant|LOW|p.Ser1021Ser
Arm/07/CBM/c4	A/G	61826	Arm/07/CBM/c2:60787	BA71V-F1055L	61643	64810	synonymous_variant|LOW|p.His995His
Arm/07/CBM/c4	G/A	61829	Arm/07/CBM/c2:60790	BA71V-F1055L	61643	64810	synonymous_variant|LOW|p.His994His
Arm/07/CBM/c4	A/T	61853	Arm/07/CBM/c2:60814	BA71V-F1055L	61643	64810	synonymous_variant|LOW|p.Gly986Gly
Arm/07/CBM/c4	C/T	61859	Arm/07/CBM/c2:60820	BA71V-F1055L	61643	64810	synonymous_variant|LOW|p.Val984Val
Arm/07/CBM/c4	G/A	61889	Arm/07/CBM/c2:60850	BA71V-F1055L	61643	64810	synonymous_variant|LOW|p.Pro974Pro
Arm/07/CBM/c4	A/G	61892	Arm/07/CBM/c2:60853	BA71V-F1055L	61643	64810	synonymous_variant|LOW|p.Asp973Asp
Arm/07/CBM/c4	C/T	61902	Arm/07/CBM/c2:60863	BA71V-F1055L	61643	64810	missense_variant|MODERATE|p.Ser970Asn
Arm/07/CBM/c4	A/G	61904	Arm/07/CBM/c2:60865	BA71V-F1055L	61643	64810	synonymous_variant|LOW|p.Pro969Pro
Arm/07/CBM/c4	C/T	61933	Arm/07/CBM/c2:60894	BA71V-F1055L	61643	64810	missense_variant|MODERATE|p.Val960Ile
Arm/07/CBM/c4	T/C	61973	Arm/07/CBM/c2:60934	BA71V-F1055L	61643	64810	synonymous_variant|LOW|p.Thr946Thr
Arm/07/CBM/c4	C/T	61979	Arm/07/CBM/c2:60940	BA71V-F1055L	61643	64810	synonymous_variant|LOW|p.Leu944Leu
Arm/07/CBM/c4	C/T	62039	Arm/07/CBM/c2:61000	BA71V-F1055L	61643	64810	synonymous_variant|LOW|p.Leu924Leu
Arm/07/CBM/c4	G/A	62048	Arm/07/CBM/c2:61009	BA71V-F1055L	61643	64810	synonymous_variant|LOW|p.Ala921Ala
Arm/07/CBM/c4	G/A	62060	Arm/07/CBM/c2:61021	BA71V-F1055L	61643	64810	synonymous_variant|LOW|p.Ser917Ser
Arm/07/CBM/c4	G/A	62069	Arm/07/CBM/c2:61030	BA71V-F1055L	61643	64810	synonymous_variant|LOW|p.Ser914Ser
Arm/07/CBM/c4	C/T	62084	Arm/07/CBM/c2:61045	BA71V-F1055L	61643	64810	synonymous_variant|LOW|p.Leu909Leu
Arm/07/CBM/c4	A/G	62102	Arm/07/CBM/c2:61063	BA71V-F1055L	61643	64810	synonymous_variant|LOW|p.His903His
Arm/07/CBM/c4	G/A	62123	Arm/07/CBM/c2:61084	BA71V-F1055L	61643	64810	synonymous_variant|LOW|p.Phe896Phe
Arm/07/CBM/c4	T/C	62159	Arm/07/CBM/c2:61120	BA71V-F1055L	61643	64810	synonymous_variant|LOW|p.Glu884Glu
Arm/07/CBM/c4	T/C	62171	Arm/07/CBM/c2:61132	BA71V-F1055L	61643	64810	synonymous_variant|LOW|p.Lys880Lys
Arm/07/CBM/c4	G/A	62201	Arm/07/CBM/c2:61162	BA71V-F1055L	61643	64810	synonymous_variant|LOW|p.Tyr870Tyr
Arm/07/CBM/c4	G/A	62249	Arm/07/CBM/c2:61210	BA71V-F1055L	61643	64810	synonymous_variant|LOW|p.Thr854Thr
Arm/07/CBM/c4	T/C	62294	Arm/07/CBM/c2:61255	BA71V-F1055L	61643	64810	synonymous_variant|LOW|p.Lys839Lys
Arm/07/CBM/c4	C/T	62417	Arm/07/CBM/c2:61378	BA71V-F1055L	61643	64810	synonymous_variant|LOW|p.Lys798Lys
Arm/07/CBM/c4	C/T	62444	Arm/07/CBM/c2:61405	BA71V-F1055L	61643	64810	synonymous_variant|LOW|p.Gln789Gln
Arm/07/CBM/c4	C/T	62506	Arm/07/CBM/c2:61467	BA71V-F1055L	61643	64810	missense_variant|MODERATE|p.Val769Ile
Arm/07/CBM/c4	T/G	62522	Arm/07/CBM/c2:61483	BA71V-F1055L	61643	64810	synonymous_variant|LOW|p.Thr763Thr
Arm/07/CBM/c4	C/T	62602	Arm/07/CBM/c2:61563	BA71V-F1055L	61643	64810	missense_variant|MODERATE|p.Val737Ile
Arm/07/CBM/c4	T/C	62649	Arm/07/CBM/c2:61610	BA71V-F1055L	61643	64810	missense_variant|MODERATE|p.Asn721Ser
Arm/07/CBM/c4	G/A	62663	Arm/07/CBM/c2:61624	BA71V-F1055L	61643	64810	synonymous_variant|LOW|p.Leu716Leu
Arm/07/CBM/c4	G/A	62687	Arm/07/CBM/c2:61648	BA71V-F1055L	61643	64810	synonymous_variant|LOW|p.Phe708Phe
Arm/07/CBM/c4	G/A	62717	Arm/07/CBM/c2:61678	BA71V-F1055L	61643	64810	synonymous_variant|LOW|p.Tyr698Tyr
Arm/07/CBM/c4	C/T	62864	Arm/07/CBM/c2:61825	BA71V-F1055L	61643	64810	synonymous_variant|LOW|p.Ser649Ser
Arm/07/CBM/c4	C/T	62876	Arm/07/CBM/c2:61837	BA71V-F1055L	61643	64810	synonymous_variant|LOW|p.Ser645Ser
Arm/07/CBM/c4	G/A	62984	Arm/07/CBM/c2:61945	BA71V-F1055L	61643	64810	synonymous_variant|LOW|p.Ile609Ile
Arm/07/CBM/c4	G/A	63125	Arm/07/CBM/c2:62086	BA71V-F1055L	61643	64810	synonymous_variant|LOW|p.Phe562Phe
Arm/07/CBM/c4	A/G	63182	Arm/07/CBM/c2:62143	BA71V-F1055L	61643	64810	synonymous_variant|LOW|p.Val543Val
Arm/07/CBM/c4	T/C	63347	Arm/07/CBM/c2:62308	BA71V-F1055L	61643	64810	synonymous_variant|LOW|p.Glu488Glu
Arm/07/CBM/c4	C/T	63368	Arm/07/CBM/c2:62329	BA71V-F1055L	61643	64810	synonymous_variant|LOW|p.Val481Val
Arm/07/CBM/c4	C/T	63407	Arm/07/CBM/c2:62368	BA71V-F1055L	61643	64810	synonymous_variant|LOW|p.Val468Val
Arm/07/CBM/c4	C/T	63415	Arm/07/CBM/c2:62376	BA71V-F1055L	61643	64810	missense_variant|MODERATE|p.Val466Ile
Arm/07/CBM/c4	A/G	63455	Arm/07/CBM/c2:62416	BA71V-F1055L	61643	64810	synonymous_variant|LOW|p.Ser452Ser
Arm/07/CBM/c4	T/C	63461	Arm/07/CBM/c2:62422	BA71V-F1055L	61643	64810	synonymous_variant|LOW|p.Leu450Leu
Arm/07/CBM/c4	T/C	63473	Arm/07/CBM/c2:62434	BA71V-F1055L	61643	64810	synonymous_variant|LOW|p.Pro446Pro
Arm/07/CBM/c4	C/T	63485	Arm/07/CBM/c2:62446	BA71V-F1055L	61643	64810	synonymous_variant|LOW|p.Gln442Gln
Arm/07/CBM/c4	T/C	63515	Arm/07/CBM/c2:62476	BA71V-F1055L	61643	64810	synonymous_variant|LOW|p.Thr432Thr
Arm/07/CBM/c4	G/A	63719	Arm/07/CBM/c2:62680	BA71V-F1055L	61643	64810	synonymous_variant|LOW|p.Val364Val
Arm/07/CBM/c4	G/T	63771	Arm/07/CBM/c2:62732	BA71V-F1055L	61643	64810	missense_variant|MODERATE|p.Thr347Asn
Arm/07/CBM/c4	A/G	63776	Arm/07/CBM/c2:62737	BA71V-F1055L	61643	64810	synonymous_variant|LOW|p.Gly345Gly
Arm/07/CBM/c4	A/G	63869	Arm/07/CBM/c2:62830	BA71V-F1055L	61643	64810	synonymous_variant|LOW|p.Asp314Asp
Arm/07/CBM/c4	G/A	64100	Arm/07/CBM/c2:63061	BA71V-F1055L	61643	64810	synonymous_variant|LOW|p.Leu237Leu
Arm/07/CBM/c4	T/C	64154	Arm/07/CBM/c2:63115	BA71V-F1055L	61643	64810	synonymous_variant|LOW|p.Glu219Glu
Arm/07/CBM/c4	G/A	64220	Arm/07/CBM/c2:63181	BA71V-F1055L	61643	64810	synonymous_variant|LOW|p.Ser197Ser
Arm/07/CBM/c4	A/G	64235	Arm/07/CBM/c2:63196	BA71V-F1055L	61643	64810	synonymous_variant|LOW|p.Pro192Pro
Arm/07/CBM/c4	G/A	64293	Arm/07/CBM/c2:63254	BA71V-F1055L	61643	64810	missense_variant|MODERATE|p.Ala173Val
Arm/07/CBM/c4	C/T	64376	Arm/07/CBM/c2:63337	BA71V-F1055L	61643	64810	synonymous_variant|LOW|p.Gly145Gly
Arm/07/CBM/c4	A/G	64463	Arm/07/CBM/c2:63424	BA71V-F1055L	61643	64810	synonymous_variant|LOW|p.Val116Val
Arm/07/CBM/c4	CA/C	64501	Arm/07/CBM/c2:63462	BA71V-F1055L	61643	64810	frameshift_variant|HIGH|p.Asp103fs
Arm/07/CBM/c4	TCG/T	64503	Arm/07/CBM/c2:63463	BA71V-F1055L	61643	64810	frameshift_variant|HIGH|p.Asp102fs
Arm/07/CBM/c4	CATA/C	64507	Arm/07/CBM/c2:63465	BA71V-F1055L	61643	64810	conservative_inframe_deletion|MODERATE|p.Tyr101del
Arm/07/CBM/c4	C/T	64515	Arm/07/CBM/c2:63470	BA71V-F1055L	61643	64810	missense_variant|MODERATE|p.Ser99Asn
Arm/07/CBM/c4	G/A	64517	Arm/07/CBM/c2:63472	BA71V-F1055L	61643	64810	synonymous_variant|LOW|p.Asp98Asp
Arm/07/CBM/c4	C/T	64522	Arm/07/CBM/c2:63477	BA71V-F1055L	61643	64810	missense_variant|MODERATE|p.Asp97Asn
Arm/07/CBM/c4	T/C	64528	Arm/07/CBM/c2:63483	BA71V-F1055L	61643	64810	missense_variant|MODERATE|p.Asn95Asp
Arm/07/CBM/c4	G/A	64529	Arm/07/CBM/c2:63484	BA71V-F1055L	61643	64810	synonymous_variant|LOW|p.Val94Val
Arm/07/CBM/c4	GTCATTA/G	64535	Arm/07/CBM/c2:63490	BA71V-F1055L	61643	64810	disruptive_inframe_deletion|MODERATE|p.Asn91_Asp92del
Arm/07/CBM/c4	G/A	64568	Arm/07/CBM/c2:63517	BA71V-F1055L	61643	64810	synonymous_variant|LOW|p.Phe81Phe
Arm/07/CBM/c4	A/G	64571	Arm/07/CBM/c2:63520	BA71V-F1055L	61643	64810	synonymous_variant|LOW|p.Asp80Asp
Arm/07/CBM/c4	T/C	64604	Arm/07/CBM/c2:63553	BA71V-F1055L	61643	64810	synonymous_variant|LOW|p.Gly69Gly
Arm/07/CBM/c4	T/C	64677	Arm/07/CBM/c2:63626	BA71V-F1055L	61643	64810	missense_variant|MODERATE|p.Asn45Ser
Arm/07/CBM/c4	C/T	64688	Arm/07/CBM/c2:63637	BA71V-F1055L	61643	64810	synonymous_variant|LOW|p.Arg41Arg
Arm/07/CBM/c4	A/T	64818	Arm/07/CBM/c2:63767	No gene	-	-	.
Arm/07/CBM/c4	C/CGCCGCTAA	64842	Arm/07/CBM/c2:63793	No gene	-	-	INDEL
Arm/07/CBM/c4	G/GGCGG	64843	Arm/07/CBM/c2:63802	No gene	-	-	INDEL
Arm/07/CBM/c4	A/G	64846	Arm/07/CBM/c2:63807	No gene	-	-	.
Arm/07/CBM/c4	G/GTGACGCGGCC	64847	Arm/07/CBM/c2:63810	No gene	-	-	INDEL
Arm/07/CBM/c4	T/TC	64848	Arm/07/CBM/c2:63821	No gene	-	-	INDEL
Arm/07/CBM/c4	G/A	64865	Arm/07/CBM/c2:63837	No gene	-	-	.
Arm/07/CBM/c4	A/C	64871	Arm/07/CBM/c2:63843	No gene	-	-	.
Arm/07/CBM/c4	G/GAT	64880	Arm/07/CBM/c2:63854	No gene	-	-	INDEL
Arm/07/CBM/c4	A/T	64888	Arm/07/CBM/c2:63862	No gene	-	-	.
Arm/07/CBM/c4	T/C	64903	Arm/07/CBM/c2:63877	No gene	-	-	.
Arm/07/CBM/c4	C/T	64909	Arm/07/CBM/c2:63883	No gene	-	-	.
Arm/07/CBM/c4	G/T	64914	Arm/07/CBM/c2:63888	No gene	-	-	.
Arm/07/CBM/c4	G/A	64920	Arm/07/CBM/c2:63894	No gene	-	-	.
Arm/07/CBM/c4	C/T	64922	Arm/07/CBM/c2:63896	No gene	-	-	.
Arm/07/CBM/c4	T/C	64974	Arm/07/CBM/c2:63948	No gene	-	-	.
Arm/07/CBM/c4	T/C	64978	Arm/07/CBM/c2:63952	No gene	-	-	.
Arm/07/CBM/c4	C/T	65011	Arm/07/CBM/c2:63985	K205R	64979	65596	synonymous_variant|LOW|p.Asp11Asp
Arm/07/CBM/c4	C/T	65068	Arm/07/CBM/c2:64042	K205R	64979	65596	synonymous_variant|LOW|p.Ile30Ile
Arm/07/CBM/c4	A/G	65083	Arm/07/CBM/c2:64057	K205R	64979	65596	synonymous_variant|LOW|p.Thr35Thr
Arm/07/CBM/c4	G/A	65095	Arm/07/CBM/c2:64069	K205R	64979	65596	synonymous_variant|LOW|p.Val39Val
Arm/07/CBM/c4	G/A	65248	Arm/07/CBM/c2:64222	K205R	64979	65596	synonymous_variant|LOW|p.Leu90Leu
Arm/07/CBM/c4	A/G	65281	Arm/07/CBM/c2:64255	K205R	64979	65596	synonymous_variant|LOW|p.Lys101Lys
Arm/07/CBM/c4	G/A	65287	Arm/07/CBM/c2:64261	K205R	64979	65596	synonymous_variant|LOW|p.Thr103Thr
Arm/07/CBM/c4	C/T	65306	Arm/07/CBM/c2:64280	K205R	64979	65596	synonymous_variant|LOW|p.Leu110Leu
Arm/07/CBM/c4	C/T	65326	Arm/07/CBM/c2:64300	K205R	64979	65596	synonymous_variant|LOW|p.Asn116Asn
Arm/07/CBM/c4	T/A	65332	Arm/07/CBM/c2:64306	K205R	64979	65596	missense_variant|MODERATE|p.Asp118Glu
Arm/07/CBM/c4	A/G	65395	Arm/07/CBM/c2:64369	K205R	64979	65596	synonymous_variant|LOW|p.Ala139Ala
Arm/07/CBM/c4	A/T	65431	Arm/07/CBM/c2:64405	K205R	64979	65596	missense_variant|MODERATE|p.Lys151Asn
Arm/07/CBM/c4	G/A	65467	Arm/07/CBM/c2:64441	K205R	64979	65596	synonymous_variant|LOW|p.Gln163Gln
Arm/07/CBM/c4	T/TT	65653	Arm/07/CBM/c2:64629	No gene	-	-	INDEL
Arm/07/CBM/c4	C/T	65755	Arm/07/CBM/c2:64730	K78R	65684	65920	synonymous_variant|LOW|p.Ser24Ser
Arm/07/CBM/c4	T/C	65928	Arm/07/CBM/c2:64903	K196R	65917	66507	synonymous_variant|LOW|p.Ile4Ile
Arm/07/CBM/c4	G/A	65934	Arm/07/CBM/c2:64909	K196R	65917	66507	synonymous_variant|LOW|p.Lys6Lys
Arm/07/CBM/c4	G/A	66114	Arm/07/CBM/c2:65089	K196R	65917	66507	synonymous_variant|LOW|p.Lys66Lys
Arm/07/CBM/c4	A/T	66156	Arm/07/CBM/c2:65131	K196R	65917	66507	synonymous_variant|LOW|p.Gly80Gly
Arm/07/CBM/c4	A/C	66216	Arm/07/CBM/c2:65191	K196R	65917	66507	synonymous_variant|LOW|p.Ile100Ile
Arm/07/CBM/c4	A/C	66218	Arm/07/CBM/c2:65193	K196R	65917	66507	missense_variant|MODERATE|p.Lys101Thr
Arm/07/CBM/c4	C/T	66228	Arm/07/CBM/c2:65203	K196R	65917	66507	synonymous_variant|LOW|p.Thr104Thr
Arm/07/CBM/c4	C/T	66573	Arm/07/CBM/c2:65548	K145R	66523	66960	synonymous_variant|LOW|p.Gly17Gly
Arm/07/CBM/c4	G/A	66759	Arm/07/CBM/c2:65734	K145R	66523	66960	synonymous_variant|LOW|p.Leu79Leu
Arm/07/CBM/c4	A/G	66825	Arm/07/CBM/c2:65800	K145R	66523	66960	synonymous_variant|LOW|p.Arg101Arg
Arm/07/CBM/c4	T/C	66873	Arm/07/CBM/c2:65848	K145R	66523	66960	synonymous_variant|LOW|p.Thr117Thr
Arm/07/CBM/c4	C/T	66903	Arm/07/CBM/c2:65878	K145R	66523	66960	synonymous_variant|LOW|p.Leu127Leu
Arm/07/CBM/c4	C/T	66982	Arm/07/CBM/c2:65957	No gene	-	-	.
Arm/07/CBM/c4	C/CT	66982	Arm/07/CBM/c2:65959	No gene	-	-	INDEL
Arm/07/CBM/c4	G/A	67073	Arm/07/CBM/c2:66049	K421R	66993	68258	synonymous_variant|LOW|p.Leu27Leu
Arm/07/CBM/c4	C/T	67091	Arm/07/CBM/c2:66067	K421R	66993	68258	synonymous_variant|LOW|p.Ile33Ile
Arm/07/CBM/c4	C/T	67232	Arm/07/CBM/c2:66208	K421R	66993	68258	synonymous_variant|LOW|p.Tyr80Tyr
Arm/07/CBM/c4	C/T	67274	Arm/07/CBM/c2:66250	K421R	66993	68258	synonymous_variant|LOW|p.Ile94Ile
Arm/07/CBM/c4	G/A	67280	Arm/07/CBM/c2:66256	K421R	66993	68258	synonymous_variant|LOW|p.Lys96Lys
Arm/07/CBM/c4	T/A	67310	Arm/07/CBM/c2:66286	K421R	66993	68258	synonymous_variant|LOW|p.Val106Val
Arm/07/CBM/c4	T/C	67343	Arm/07/CBM/c2:66319	K421R	66993	68258	synonymous_variant|LOW|p.Ile117Ile
Arm/07/CBM/c4	C/G	67409	Arm/07/CBM/c2:66385	K421R	66993	68258	missense_variant|MODERATE|p.His139Gln
Arm/07/CBM/c4	G/A	67552	Arm/07/CBM/c2:66528	K421R	66993	68258	missense_variant|MODERATE|p.Arg187Gln
Arm/07/CBM/c4	A/G	67565	Arm/07/CBM/c2:66541	K421R	66993	68258	missense_variant|MODERATE|p.Ile191Met
Arm/07/CBM/c4	G/A	67566	Arm/07/CBM/c2:66542	K421R	66993	68258	missense_variant|MODERATE|p.Ala192Thr
Arm/07/CBM/c4	G/GAGA	67583	Arm/07/CBM/c2:66561	K421R	66993	68258	conservative_inframe_insertion|MODERATE|p.Glu197_Glu198insArg
Arm/07/CBM/c4	A/G	67658	Arm/07/CBM/c2:66637	K421R	66993	68258	synonymous_variant|LOW|p.Gly222Gly
Arm/07/CBM/c4	G/A	67731	Arm/07/CBM/c2:66710	K421R	66993	68258	missense_variant|MODERATE|p.Asp247Asn
Arm/07/CBM/c4	T/C	67961	Arm/07/CBM/c2:66940	K421R	66993	68258	synonymous_variant|LOW|p.Ser323Ser
Arm/07/CBM/c4	C/T	68231	Arm/07/CBM/c2:67210	K421R	66993	68258	synonymous_variant|LOW|p.Pro413Pro
Arm/07/CBM/c4	G/GTTAAAAAATCATGTTAAGCTGG	68262	Arm/07/CBM/c2:67243	No gene	-	-	INDEL
Arm/07/CBM/c4	C/T	68283	Arm/07/CBM/c2:67284	EP1242L	68277	72005	synonymous_variant|LOW|p.Pro1241Pro
Arm/07/CBM/c4	T/A	68292	Arm/07/CBM/c2:67293	EP1242L	68277	72005	synonymous_variant|LOW|p.Val1238Val
Arm/07/CBM/c4	C/T	68334	Arm/07/CBM/c2:67335	EP1242L	68277	72005	synonymous_variant|LOW|p.Arg1224Arg
Arm/07/CBM/c4	G/A	68361	Arm/07/CBM/c2:67362	EP1242L	68277	72005	synonymous_variant|LOW|p.Ser1215Ser
Arm/07/CBM/c4	G/A	68805	Arm/07/CBM/c2:67806	EP1242L	68277	72005	synonymous_variant|LOW|p.Asn1067Asn
Arm/07/CBM/c4	A/G	68931	Arm/07/CBM/c2:67932	EP1242L	68277	72005	synonymous_variant|LOW|p.Asp1025Asp
Arm/07/CBM/c4	G/A	68942	Arm/07/CBM/c2:67943	EP1242L	68277	72005	synonymous_variant|LOW|p.Leu1022Leu
Arm/07/CBM/c4	G/A	68970	Arm/07/CBM/c2:67971	EP1242L	68277	72005	synonymous_variant|LOW|p.Thr1012Thr
Arm/07/CBM/c4	C/T	69021	Arm/07/CBM/c2:68022	EP1242L	68277	72005	synonymous_variant|LOW|p.Lys995Lys
Arm/07/CBM/c4	G/A	69084	Arm/07/CBM/c2:68085	EP1242L	68277	72005	synonymous_variant|LOW|p.Pro974Pro
Arm/07/CBM/c4	C/T	69237	Arm/07/CBM/c2:68238	EP1242L	68277	72005	synonymous_variant|LOW|p.Val923Val
Arm/07/CBM/c4	A/G	69246	Arm/07/CBM/c2:68247	EP1242L	68277	72005	synonymous_variant|LOW|p.Phe920Phe
Arm/07/CBM/c4	C/T	69249	Arm/07/CBM/c2:68250	EP1242L	68277	72005	synonymous_variant|LOW|p.Gly919Gly
Arm/07/CBM/c4	C/A	69279	Arm/07/CBM/c2:68280	EP1242L	68277	72005	synonymous_variant|LOW|p.Pro909Pro
Arm/07/CBM/c4	G/A	69450	Arm/07/CBM/c2:68451	EP1242L	68277	72005	synonymous_variant|LOW|p.Ala852Ala
Arm/07/CBM/c4	A/G	69537	Arm/07/CBM/c2:68538	EP1242L	68277	72005	synonymous_variant|LOW|p.Arg823Arg
Arm/07/CBM/c4	T/G	69549	Arm/07/CBM/c2:68550	EP1242L	68277	72005	synonymous_variant|LOW|p.Val819Val
Arm/07/CBM/c4	G/A	69567	Arm/07/CBM/c2:68568	EP1242L	68277	72005	synonymous_variant|LOW|p.Phe813Phe
Arm/07/CBM/c4	G/A	69573	Arm/07/CBM/c2:68574	EP1242L	68277	72005	synonymous_variant|LOW|p.Tyr811Tyr
Arm/07/CBM/c4	A/G	69579	Arm/07/CBM/c2:68580	EP1242L	68277	72005	synonymous_variant|LOW|p.Gly809Gly
Arm/07/CBM/c4	C/T	69588	Arm/07/CBM/c2:68589	EP1242L	68277	72005	synonymous_variant|LOW|p.Gln806Gln
Arm/07/CBM/c4	T/G	69593	Arm/07/CBM/c2:68594	EP1242L	68277	72005	synonymous_variant|LOW|p.Arg805Arg
Arm/07/CBM/c4	A/G	69594	Arm/07/CBM/c2:68595	EP1242L	68277	72005	synonymous_variant|LOW|p.Gly804Gly
Arm/07/CBM/c4	C/T	69597	Arm/07/CBM/c2:68598	EP1242L	68277	72005	synonymous_variant|LOW|p.Gln803Gln
Arm/07/CBM/c4	A/G	69600	Arm/07/CBM/c2:68601	EP1242L	68277	72005	synonymous_variant|LOW|p.Asn802Asn
Arm/07/CBM/c4	A/G	69612	Arm/07/CBM/c2:68613	EP1242L	68277	72005	synonymous_variant|LOW|p.Thr798Thr
Arm/07/CBM/c4	A/C	69621	Arm/07/CBM/c2:68622	EP1242L	68277	72005	synonymous_variant|LOW|p.Ala795Ala
Arm/07/CBM/c4	T/C	69708	Arm/07/CBM/c2:68709	EP1242L	68277	72005	synonymous_variant|LOW|p.Thr766Thr
Arm/07/CBM/c4	G/A	69723	Arm/07/CBM/c2:68724	EP1242L	68277	72005	synonymous_variant|LOW|p.His761His
Arm/07/CBM/c4	C/T	69726	Arm/07/CBM/c2:68727	EP1242L	68277	72005	synonymous_variant|LOW|p.Lys760Lys
Arm/07/CBM/c4	A/G	69744	Arm/07/CBM/c2:68745	EP1242L	68277	72005	synonymous_variant|LOW|p.Ser754Ser
Arm/07/CBM/c4	T/C	69771	Arm/07/CBM/c2:68772	EP1242L	68277	72005	synonymous_variant|LOW|p.Glu745Glu
Arm/07/CBM/c4	T/C	69774	Arm/07/CBM/c2:68775	EP1242L	68277	72005	synonymous_variant|LOW|p.Glu744Glu
Arm/07/CBM/c4	T/C	69789	Arm/07/CBM/c2:68790	EP1242L	68277	72005	synonymous_variant|LOW|p.Glu739Glu
Arm/07/CBM/c4	C/T	69804	Arm/07/CBM/c2:68805	EP1242L	68277	72005	synonymous_variant|LOW|p.Ala734Ala
Arm/07/CBM/c4	T/C	69828	Arm/07/CBM/c2:68829	EP1242L	68277	72005	synonymous_variant|LOW|p.Thr726Thr
Arm/07/CBM/c4	A/G	69860	Arm/07/CBM/c2:68861	EP1242L	68277	72005	missense_variant|MODERATE|p.Ser716Pro
Arm/07/CBM/c4	A/G	69945	Arm/07/CBM/c2:68946	EP1242L	68277	72005	synonymous_variant|LOW|p.Cys687Cys
Arm/07/CBM/c4	C/T	69987	Arm/07/CBM/c2:68988	EP1242L	68277	72005	synonymous_variant|LOW|p.Leu673Leu
Arm/07/CBM/c4	G/A	70020	Arm/07/CBM/c2:69021	EP1242L	68277	72005	synonymous_variant|LOW|p.Phe662Phe
Arm/07/CBM/c4	T/C	70076	Arm/07/CBM/c2:69077	EP1242L	68277	72005	missense_variant|MODERATE|p.Ile644Val
Arm/07/CBM/c4	A/G	70094	Arm/07/CBM/c2:69095	EP1242L	68277	72005	missense_variant|MODERATE|p.Phe638Leu
Arm/07/CBM/c4	G/A	70125	Arm/07/CBM/c2:69126	EP1242L	68277	72005	synonymous_variant|LOW|p.Asn627Asn
Arm/07/CBM/c4	A/G	70140	Arm/07/CBM/c2:69141	EP1242L	68277	72005	synonymous_variant|LOW|p.Ile622Ile
Arm/07/CBM/c4	A/G	70266	Arm/07/CBM/c2:69267	EP1242L	68277	72005	synonymous_variant|LOW|p.Ala580Ala
Arm/07/CBM/c4	A/G	70272	Arm/07/CBM/c2:69273	EP1242L	68277	72005	synonymous_variant|LOW|p.Cys578Cys
Arm/07/CBM/c4	G/A	70284	Arm/07/CBM/c2:69285	EP1242L	68277	72005	synonymous_variant|LOW|p.Thr574Thr
Arm/07/CBM/c4	A/G	70287	Arm/07/CBM/c2:69288	EP1242L	68277	72005	synonymous_variant|LOW|p.Ile573Ile
Arm/07/CBM/c4	A/G	70308	Arm/07/CBM/c2:69309	EP1242L	68277	72005	synonymous_variant|LOW|p.Gly566Gly
Arm/07/CBM/c4	A/G	70362	Arm/07/CBM/c2:69363	EP1242L	68277	72005	synonymous_variant|LOW|p.Ser548Ser
Arm/07/CBM/c4	C/T	70446	Arm/07/CBM/c2:69447	EP1242L	68277	72005	synonymous_variant|LOW|p.Ala520Ala
Arm/07/CBM/c4	C/G	70455	Arm/07/CBM/c2:69456	EP1242L	68277	72005	synonymous_variant|LOW|p.Thr517Thr
Arm/07/CBM/c4	G/A	70572	Arm/07/CBM/c2:69573	EP1242L	68277	72005	synonymous_variant|LOW|p.Leu478Leu
Arm/07/CBM/c4	G/A	70632	Arm/07/CBM/c2:69633	EP1242L	68277	72005	synonymous_variant|LOW|p.Thr458Thr
Arm/07/CBM/c4	T/A	70635	Arm/07/CBM/c2:69636	EP1242L	68277	72005	synonymous_variant|LOW|p.Leu457Leu
Arm/07/CBM/c4	A/G	70647	Arm/07/CBM/c2:69648	EP1242L	68277	72005	synonymous_variant|LOW|p.Ala453Ala
Arm/07/CBM/c4	T/A	70701	Arm/07/CBM/c2:69702	EP1242L	68277	72005	synonymous_variant|LOW|p.Thr435Thr
Arm/07/CBM/c4	A/G	70728	Arm/07/CBM/c2:69729	EP1242L	68277	72005	synonymous_variant|LOW|p.Ala426Ala
Arm/07/CBM/c4	A/G	70731	Arm/07/CBM/c2:69732	EP1242L	68277	72005	synonymous_variant|LOW|p.Leu425Leu
Arm/07/CBM/c4	C/T	70734	Arm/07/CBM/c2:69735	EP1242L	68277	72005	synonymous_variant|LOW|p.Ser424Ser
Arm/07/CBM/c4	T/C	70848	Arm/07/CBM/c2:69849	EP1242L	68277	72005	synonymous_variant|LOW|p.Lys386Lys
Arm/07/CBM/c4	A/G	70889	Arm/07/CBM/c2:69890	EP1242L	68277	72005	synonymous_variant|LOW|p.Leu373Leu
Arm/07/CBM/c4	C/T	70926	Arm/07/CBM/c2:69927	EP1242L	68277	72005	synonymous_variant|LOW|p.Leu360Leu
Arm/07/CBM/c4	A/G	70995	Arm/07/CBM/c2:69996	EP1242L	68277	72005	synonymous_variant|LOW|p.Ser337Ser
Arm/07/CBM/c4	G/A	71107	Arm/07/CBM/c2:70108	EP1242L	68277	72005	missense_variant|MODERATE|p.Pro300Leu
Arm/07/CBM/c4	C/T	71121	Arm/07/CBM/c2:70122	EP1242L	68277	72005	synonymous_variant|LOW|p.Leu295Leu
Arm/07/CBM/c4	G/A	71127	Arm/07/CBM/c2:70128	EP1242L	68277	72005	synonymous_variant|LOW|p.Phe293Phe
Arm/07/CBM/c4	A/G	71244	Arm/07/CBM/c2:70245	EP1242L	68277	72005	synonymous_variant|LOW|p.Gly254Gly
Arm/07/CBM/c4	A/G	71247	Arm/07/CBM/c2:70248	EP1242L	68277	72005	synonymous_variant|LOW|p.Thr253Thr
Arm/07/CBM/c4	A/G	71250	Arm/07/CBM/c2:70251	EP1242L	68277	72005	synonymous_variant|LOW|p.Thr252Thr
Arm/07/CBM/c4	T/C	71298	Arm/07/CBM/c2:70299	EP1242L	68277	72005	synonymous_variant|LOW|p.Pro236Pro
Arm/07/CBM/c4	A/G	71304	Arm/07/CBM/c2:70305	EP1242L	68277	72005	synonymous_variant|LOW|p.Ser234Ser
Arm/07/CBM/c4	G/A	71532	Arm/07/CBM/c2:70533	EP1242L	68277	72005	synonymous_variant|LOW|p.Ser158Ser
Arm/07/CBM/c4	C/T	71535	Arm/07/CBM/c2:70536	EP1242L	68277	72005	synonymous_variant|LOW|p.Val157Val
Arm/07/CBM/c4	T/A	71544	Arm/07/CBM/c2:70545	EP1242L	68277	72005	synonymous_variant|LOW|p.Pro154Pro
Arm/07/CBM/c4	A/C	71625	Arm/07/CBM/c2:70626	EP1242L	68277	72005	synonymous_variant|LOW|p.Pro127Pro
Arm/07/CBM/c4	A/G	71664	Arm/07/CBM/c2:70665	EP1242L	68277	72005	synonymous_variant|LOW|p.Pro114Pro
Arm/07/CBM/c4	C/T	71754	Arm/07/CBM/c2:70755	EP1242L	68277	72005	synonymous_variant|LOW|p.Ser84Ser
Arm/07/CBM/c4	G/A	71841	Arm/07/CBM/c2:70842	EP1242L	68277	72005	synonymous_variant|LOW|p.Ile55Ile
Arm/07/CBM/c4	A/G	72006	Arm/07/CBM/c2:71007	No gene	-	-	.
Arm/07/CBM/c4	T/G	72093	Arm/07/CBM/c2:71094	EP84R	72084	72338	missense_variant|MODERATE|p.Ser4Ala
Arm/07/CBM/c4	T/C	72101	Arm/07/CBM/c2:71102	EP84R	72084	72338	synonymous_variant|LOW|p.Asp6Asp
Arm/07/CBM/c4	C/T	72116	Arm/07/CBM/c2:71117	EP84R	72084	72338	synonymous_variant|LOW|p.Ile11Ile
Arm/07/CBM/c4	C/T	72143	Arm/07/CBM/c2:71144	EP84R	72084	72338	synonymous_variant|LOW|p.Leu20Leu
Arm/07/CBM/c4	A/G	72161	Arm/07/CBM/c2:71162	EP84R	72084	72338	synonymous_variant|LOW|p.Gln26Gln
Arm/07/CBM/c4	A/G	72163	Arm/07/CBM/c2:71164	EP84R	72084	72338	missense_variant|MODERATE|p.His27Arg
Arm/07/CBM/c4	G/A	72170	Arm/07/CBM/c2:71171	EP84R	72084	72338	synonymous_variant|LOW|p.Lys29Lys
Arm/07/CBM/c4	G/A	72174	Arm/07/CBM/c2:71175	EP84R	72084	72338	missense_variant|MODERATE|p.Val31Ile
Arm/07/CBM/c4	C/T	72234	Arm/07/CBM/c2:71235	EP84R	72084	72338	synonymous_variant|LOW|p.Leu51Leu
Arm/07/CBM/c4	G/A	72239	Arm/07/CBM/c2:71240	EP84R	72084	72338	synonymous_variant|LOW|p.Ser52Ser
Arm/07/CBM/c4	A/G	72249	Arm/07/CBM/c2:71250	EP84R	72084	72338	missense_variant|MODERATE|p.Ser56Gly
Arm/07/CBM/c4	A/G	72364	Arm/07/CBM/c2:71365	No gene	-	-	.
Arm/07/CBM/c4	C/T	72484	Arm/07/CBM/c2:71485	EP424R	72374	73648	synonymous_variant|LOW|p.His37His
Arm/07/CBM/c4	C/T	72487	Arm/07/CBM/c2:71488	EP424R	72374	73648	synonymous_variant|LOW|p.Leu38Leu
Arm/07/CBM/c4	AACT/A	72499	Arm/07/CBM/c2:71500	EP424R	72374	73648	conservative_inframe_deletion|MODERATE|p.Thr45del
Arm/07/CBM/c4	C/T	72521	Arm/07/CBM/c2:71519	EP424R	72374	73648	synonymous_variant|LOW|p.Leu50Leu
Arm/07/CBM/c4	T/C	72544	Arm/07/CBM/c2:71542	EP424R	72374	73648	synonymous_variant|LOW|p.Asp57Asp
Arm/07/CBM/c4	T/C	72611	Arm/07/CBM/c2:71609	EP424R	72374	73648	synonymous_variant|LOW|p.Leu80Leu
Arm/07/CBM/c4	A/T	72615	Arm/07/CBM/c2:71613	EP424R	72374	73648	missense_variant|MODERATE|p.Tyr81Phe
Arm/07/CBM/c4	G/A	72626	Arm/07/CBM/c2:71624	EP424R	72374	73648	missense_variant|MODERATE|p.Gly85Ser
Arm/07/CBM/c4	T/C	72670	Arm/07/CBM/c2:71668	EP424R	72374	73648	synonymous_variant|LOW|p.Phe99Phe
Arm/07/CBM/c4	T/C	72802	Arm/07/CBM/c2:71800	EP424R	72374	73648	synonymous_variant|LOW|p.Asn143Asn
Arm/07/CBM/c4	C/T	72850	Arm/07/CBM/c2:71848	EP424R	72374	73648	synonymous_variant|LOW|p.Ala159Ala
Arm/07/CBM/c4	C/T	72892	Arm/07/CBM/c2:71890	EP424R	72374	73648	synonymous_variant|LOW|p.Asp173Asp
Arm/07/CBM/c4	C/T	72929	Arm/07/CBM/c2:71927	EP424R	72374	73648	synonymous_variant|LOW|p.Leu186Leu
Arm/07/CBM/c4	A/G	72949	Arm/07/CBM/c2:71947	EP424R	72374	73648	synonymous_variant|LOW|p.Leu192Leu
Arm/07/CBM/c4	G/A	72959	Arm/07/CBM/c2:71957	EP424R	72374	73648	missense_variant|MODERATE|p.Val196Met
Arm/07/CBM/c4	G/A	72961	Arm/07/CBM/c2:71959	EP424R	72374	73648	synonymous_variant|LOW|p.Val196Val
Arm/07/CBM/c4	G/A	72971	Arm/07/CBM/c2:71969	EP424R	72374	73648	missense_variant|MODERATE|p.Asp200Asn
Arm/07/CBM/c4	T/C	72988	Arm/07/CBM/c2:71986	EP424R	72374	73648	synonymous_variant|LOW|p.Ile205Ile
Arm/07/CBM/c4	T/C	73006	Arm/07/CBM/c2:72004	EP424R	72374	73648	synonymous_variant|LOW|p.Asn211Asn
Arm/07/CBM/c4	G/A	73027	Arm/07/CBM/c2:72025	EP424R	72374	73648	synonymous_variant|LOW|p.Gln218Gln
Arm/07/CBM/c4	C/G	73054	Arm/07/CBM/c2:72052	EP424R	72374	73648	synonymous_variant|LOW|p.Thr227Thr
Arm/07/CBM/c4	C/T	73060	Arm/07/CBM/c2:72058	EP424R	72374	73648	synonymous_variant|LOW|p.Asp229Asp
Arm/07/CBM/c4	A/G	73063	Arm/07/CBM/c2:72061	EP424R	72374	73648	synonymous_variant|LOW|p.Gly230Gly
Arm/07/CBM/c4	G/A	73078	Arm/07/CBM/c2:72076	EP424R	72374	73648	synonymous_variant|LOW|p.Gly235Gly
Arm/07/CBM/c4	T/C	73132	Arm/07/CBM/c2:72130	EP424R	72374	73648	synonymous_variant|LOW|p.Ala253Ala
Arm/07/CBM/c4	A/G	73138	Arm/07/CBM/c2:72136	EP424R	72374	73648	synonymous_variant|LOW|p.Thr255Thr
Arm/07/CBM/c4	C/T	73150	Arm/07/CBM/c2:72148	EP424R	72374	73648	synonymous_variant|LOW|p.Ser259Ser
Arm/07/CBM/c4	C/T	73222	Arm/07/CBM/c2:72220	EP424R	72374	73648	synonymous_variant|LOW|p.Cys283Cys
Arm/07/CBM/c4	G/A	73282	Arm/07/CBM/c2:72280	EP424R	72374	73648	synonymous_variant|LOW|p.Thr303Thr
Arm/07/CBM/c4	G/A	73315	Arm/07/CBM/c2:72313	EP424R	72374	73648	synonymous_variant|LOW|p.Arg314Arg
Arm/07/CBM/c4	C/T	73316	Arm/07/CBM/c2:72314	EP424R	72374	73648	synonymous_variant|LOW|p.Leu315Leu
Arm/07/CBM/c4	C/T	73322	Arm/07/CBM/c2:72320	EP424R	72374	73648	synonymous_variant|LOW|p.Leu317Leu
Arm/07/CBM/c4	T/C	73330	Arm/07/CBM/c2:72328	EP424R	72374	73648	synonymous_variant|LOW|p.Thr319Thr
Arm/07/CBM/c4	A/G	73346	Arm/07/CBM/c2:72344	EP424R	72374	73648	missense_variant|MODERATE|p.Ile325Val
Arm/07/CBM/c4	A/C	73348	Arm/07/CBM/c2:72346	EP424R	72374	73648	synonymous_variant|LOW|p.Ile325Ile
Arm/07/CBM/c4	T/C	73352	Arm/07/CBM/c2:72350	EP424R	72374	73648	synonymous_variant|LOW|p.Leu327Leu
Arm/07/CBM/c4	G/A	73354	Arm/07/CBM/c2:72352	EP424R	72374	73648	synonymous_variant|LOW|p.Leu327Leu
Arm/07/CBM/c4	A/G	73360	Arm/07/CBM/c2:72358	EP424R	72374	73648	synonymous_variant|LOW|p.Arg329Arg
Arm/07/CBM/c4	A/G	73424	Arm/07/CBM/c2:72422	EP424R	72374	73648	missense_variant|MODERATE|p.Ile351Val
Arm/07/CBM/c4	G/A	73459	Arm/07/CBM/c2:72457	EP424R	72374	73648	synonymous_variant|LOW|p.Gln362Gln
Arm/07/CBM/c4	G/A	73468	Arm/07/CBM/c2:72466	EP424R	72374	73648	synonymous_variant|LOW|p.Glu365Glu
Arm/07/CBM/c4	C/T	73495	Arm/07/CBM/c2:72493	EP424R	72374	73648	synonymous_variant|LOW|p.Tyr374Tyr
Arm/07/CBM/c4	A/T	73531	Arm/07/CBM/c2:72529	EP424R	72374	73648	missense_variant|MODERATE|p.Glu386Asp
Arm/07/CBM/c4	C/CT	73626	Arm/07/CBM/c2:72626	EP424R	72374	73648	frameshift_variant|HIGH|p.Gln420fs
Arm/07/CBM/c4	TC/T	73630	Arm/07/CBM/c2:72629	EP424R	72374	73648	frameshift_variant|HIGH|p.Gln420fs
Arm/07/CBM/c4	GCCTAA/G	73643	Arm/07/CBM/c2:72641	EP424R	72374	73648	frameshift_variant|HIGH|p.Pro419fs
Arm/07/CBM/c4	TAACAGATGC/T	73651	Arm/07/CBM/c2:72644	No gene	-	-	INDEL
Arm/07/CBM/c4	TC/T	73663	Arm/07/CBM/c2:72647	No gene	-	-	INDEL
Arm/07/CBM/c4	C/T	73688	Arm/07/CBM/c2:72671	No gene	-	-	.
Arm/07/CBM/c4	GATGGTGC/G	73754	Arm/07/CBM/c2:72737	No gene	-	-	INDEL
Arm/07/CBM/c4	A/G	73804	Arm/07/CBM/c2:72780	No gene	-	-	.
Arm/07/CBM/c4	T/TGTTT	73904	Arm/07/CBM/c2:72882	No gene	-	-	INDEL
Arm/07/CBM/c4	T/TGCAAACTAG	73908	Arm/07/CBM/c2:72890	No gene	-	-	INDEL
Arm/07/CBM/c4	A/AGTTTGA	73910	Arm/07/CBM/c2:72901	No gene	-	-	INDEL
Arm/07/CBM/c4	T/C	73932	Arm/07/CBM/c2:72927	No gene	-	-	.
Arm/07/CBM/c4	A/G	73971	Arm/07/CBM/c2:72966	No gene	-	-	.
Arm/07/CBM/c4	A/G	74002	Arm/07/CBM/c2:72997	No gene	-	-	.
Arm/07/CBM/c4	C/T	74061	Arm/07/CBM/c2:73056	No gene	-	-	.
Arm/07/CBM/c4	G/C	74095	Arm/07/CBM/c2:73090	No gene	-	-	.
Arm/07/CBM/c4	A/G	74107	Arm/07/CBM/c2:73102	No gene	-	-	.
Arm/07/CBM/c4	T/C	74136	Arm/07/CBM/c2:73131	EP152R	74131	74589	synonymous_variant|LOW|p.Tyr2Tyr
Arm/07/CBM/c4	C/T	74161	Arm/07/CBM/c2:73156	EP152R	74131	74589	synonymous_variant|LOW|p.Leu11Leu
Arm/07/CBM/c4	T/C	74286	Arm/07/CBM/c2:73281	EP152R	74131	74589	synonymous_variant|LOW|p.Tyr52Tyr
Arm/07/CBM/c4	G/A	74297	Arm/07/CBM/c2:73292	EP152R	74131	74589	missense_variant|MODERATE|p.Gly56Asp
Arm/07/CBM/c4	C/T	74301	Arm/07/CBM/c2:73296	EP152R	74131	74589	synonymous_variant|LOW|p.His57His
Arm/07/CBM/c4	A/C	74439	Arm/07/CBM/c2:73434	EP152R	74131	74589	missense_variant|MODERATE|p.Arg103Ser
Arm/07/CBM/c4	A/C	74445	Arm/07/CBM/c2:73440	EP152R	74131	74589	missense_variant|MODERATE|p.Leu105Phe
Arm/07/CBM/c4	A/T	74448	Arm/07/CBM/c2:73443	EP152R	74131	74589	synonymous_variant|LOW|p.Pro106Pro
Arm/07/CBM/c4	C/T	74472	Arm/07/CBM/c2:73467	EP152R	74131	74589	synonymous_variant|LOW|p.Asp114Asp
Arm/07/CBM/c4	C/T	74475	Arm/07/CBM/c2:73470	EP152R	74131	74589	synonymous_variant|LOW|p.Ser115Ser
Arm/07/CBM/c4	G/A	74476	Arm/07/CBM/c2:73471	EP152R	74131	74589	missense_variant|MODERATE|p.Ala116Thr
Arm/07/CBM/c4	C/T	74538	Arm/07/CBM/c2:73533	EP152R	74131	74589	synonymous_variant|LOW|p.Asn136Asn
Arm/07/CBM/c4	A/T	74596	Arm/07/CBM/c2:73591	No gene	-	-	.
Arm/07/CBM/c4	T/C	74599	Arm/07/CBM/c2:73594	No gene	-	-	.
Arm/07/CBM/c4	G/C	74603	Arm/07/CBM/c2:73598	No gene	-	-	.
Arm/07/CBM/c4	A/G	74609	Arm/07/CBM/c2:73604	No gene	-	-	.
Arm/07/CBM/c4	T/C	74624	Arm/07/CBM/c2:73619	No gene	-	-	.
Arm/07/CBM/c4	G/A	74625	Arm/07/CBM/c2:73620	No gene	-	-	.
Arm/07/CBM/c4	A/AGGAGG	74631	Arm/07/CBM/c2:73628	No gene	-	-	INDEL
Arm/07/CBM/c4	C/G	74633	Arm/07/CBM/c2:73633	No gene	-	-	.
Arm/07/CBM/c4	G/T	74635	Arm/07/CBM/c2:73635	No gene	-	-	.
Arm/07/CBM/c4	AT/A	74645	Arm/07/CBM/c2:73645	No gene	-	-	INDEL
Arm/07/CBM/c4	T/A	74648	Arm/07/CBM/c2:73647	No gene	-	-	.
Arm/07/CBM/c4	C/A	74658	Arm/07/CBM/c2:73657	No gene	-	-	.
Arm/07/CBM/c4	C/T	74664	Arm/07/CBM/c2:73663	No gene	-	-	.
Arm/07/CBM/c4	A/T	74666	Arm/07/CBM/c2:73665	No gene	-	-	.
Arm/07/CBM/c4	A/T	74670	Arm/07/CBM/c2:73669	No gene	-	-	.
Arm/07/CBM/c4	T/G	74675	Arm/07/CBM/c2:73674	No gene	-	-	.
Arm/07/CBM/c4	GTT/G	74676	Arm/07/CBM/c2:73675	No gene	-	-	INDEL
Arm/07/CBM/c4	AC/A	74679	Arm/07/CBM/c2:73676	No gene	-	-	INDEL
Arm/07/CBM/c4	T/A	75792	Arm/07/CBM/c2:74801	EP402R	75187	76335	synonymous_variant|LOW|p.Ile202Ile
Arm/07/CBM/c4	A/C	75795	Arm/07/CBM/c2:74804	EP402R	75187	76335	synonymous_variant|LOW|p.Ser203Ser
Arm/07/CBM/c4	T/A	75802	Arm/07/CBM/c2:74811	EP402R	75187	76335	missense_variant|MODERATE|p.Ser206Thr
Arm/07/CBM/c4	G/T	75805	Arm/07/CBM/c2:74814	EP402R	75187	76335	missense_variant|MODERATE|p.Val207Leu
Arm/07/CBM/c4	A/T	75807	Arm/07/CBM/c2:74816	EP402R	75187	76335	synonymous_variant|LOW|p.Val207Val
Arm/07/CBM/c4	A/T	75814	Arm/07/CBM/c2:74823	EP402R	75187	76335	missense_variant|MODERATE|p.Ile210Leu
Arm/07/CBM/c4	CGAA/C	75817	Arm/07/CBM/c2:74826	EP402R	75187	76335	disruptive_inframe_deletion|MODERATE|p.Arg212del
Arm/07/CBM/c4	CCCT/C	75862	Arm/07/CBM/c2:74868	EP402R	75187	76335	disruptive_inframe_deletion|MODERATE|p.Ser227del
Arm/07/CBM/c4	G/GAC	75883	Arm/07/CBM/c2:74888	EP402R	75187	76335	frameshift_variant|HIGH|p.Ser235fs
Arm/07/CBM/c4	T/A	75885	Arm/07/CBM/c2:74890	EP402R	75187	76335	missense_variant|MODERATE|p.Asp233Glu
Arm/07/CBM/c4	T/G	75888	Arm/07/CBM/c2:74893	EP402R	75187	76335	missense_variant|MODERATE|p.Ile234Met
Arm/07/CBM/c4	T/TA	75889	Arm/07/CBM/c2:74896	EP402R	75187	76335	frameshift_variant|HIGH|p.Ser235fs
Arm/07/CBM/c4	T/G	75891	Arm/07/CBM/c2:74897	EP402R	75187	76335	synonymous_variant|LOW|p.Ser235Ser
Arm/07/CBM/c4	C/T	75894	Arm/07/CBM/c2:74900	EP402R	75187	76335	synonymous_variant|LOW|p.His236His
Arm/07/CBM/c4	C/T	76024	Arm/07/CBM/c2:75030	EP402R	75187	76335	synonymous_variant|LOW|p.Leu280Leu
Arm/07/CBM/c4	A/G	76035	Arm/07/CBM/c2:75041	EP402R	75187	76335	synonymous_variant|LOW|p.Pro283Pro
Arm/07/CBM/c4	C/T	76038	Arm/07/CBM/c2:75044	EP402R	75187	76335	synonymous_variant|LOW|p.Cys284Cys
Arm/07/CBM/c4	G/T	76041	Arm/07/CBM/c2:75047	EP402R	75187	76335	synonymous_variant|LOW|p.Pro285Pro
Arm/07/CBM/c4	T/C	76047	Arm/07/CBM/c2:75053	EP402R	75187	76335	synonymous_variant|LOW|p.Pro287Pro
Arm/07/CBM/c4	T/G	76059	Arm/07/CBM/c2:75065	EP402R	75187	76335	synonymous_variant|LOW|p.Pro291Pro
Arm/07/CBM/c4	G/A	76068	Arm/07/CBM/c2:75074	EP402R	75187	76335	synonymous_variant|LOW|p.Lys294Lys
Arm/07/CBM/c4	C/T	76074	Arm/07/CBM/c2:75080	EP402R	75187	76335	synonymous_variant|LOW|p.Cys296Cys
Arm/07/CBM/c4	G/T	76077	Arm/07/CBM/c2:75083	EP402R	75187	76335	synonymous_variant|LOW|p.Pro297Pro
Arm/07/CBM/c4	C/T	76083	Arm/07/CBM/c2:75089	EP402R	75187	76335	synonymous_variant|LOW|p.Pro299Pro
Arm/07/CBM/c4	C/T	76096	Arm/07/CBM/c2:75102	EP402R	75187	76335	missense_variant|MODERATE|p.Pro304Ser
Arm/07/CBM/c4	C/G	76099	Arm/07/CBM/c2:75105	EP402R	75187	76335	missense_variant|MODERATE|p.Pro305Ala
Arm/07/CBM/c4	A/G	76102	Arm/07/CBM/c2:75108	EP402R	75187	76335	missense_variant|MODERATE|p.Lys306Glu
Arm/07/CBM/c4	C/T	76105	Arm/07/CBM/c2:75111	EP402R	75187	76335	missense_variant|MODERATE|p.Pro307Ser
Arm/07/CBM/c4	G/C	76107	Arm/07/CBM/c2:75113	EP402R	75187	76335	synonymous_variant|LOW|p.Pro307Pro
Arm/07/CBM/c4	G/A	76109	Arm/07/CBM/c2:75115	EP402R	75187	76335	missense_variant|MODERATE|p.Cys308Tyr
Arm/07/CBM/c4	A/G	76375	Arm/07/CBM/c2:75219	No gene	-	-	.
Arm/07/CBM/c4	C/T	76381	Arm/07/CBM/c2:75225	No gene	-	-	.
Arm/07/CBM/c4	G/A	76384	Arm/07/CBM/c2:75228	No gene	-	-	.
Arm/07/CBM/c4	C/A	76387	Arm/07/CBM/c2:75231	No gene	-	-	.
Arm/07/CBM/c4	TAAA/T	76437	Arm/07/CBM/c2:75281	No gene	-	-	INDEL
Arm/07/CBM/c4	G/A	76458	Arm/07/CBM/c2:75299	EP364R	76444	77538	synonymous_variant|LOW|p.Val5Val
Arm/07/CBM/c4	G/A	76461	Arm/07/CBM/c2:75302	EP364R	76444	77538	synonymous_variant|LOW|p.Ala6Ala
Arm/07/CBM/c4	T/C	76506	Arm/07/CBM/c2:75347	EP364R	76444	77538	synonymous_variant|LOW|p.Phe21Phe
Arm/07/CBM/c4	G/C	76510	Arm/07/CBM/c2:75351	EP364R	76444	77538	missense_variant|MODERATE|p.Asp23His
Arm/07/CBM/c4	T/C	76512	Arm/07/CBM/c2:75353	EP364R	76444	77538	synonymous_variant|LOW|p.Asp23Asp
Arm/07/CBM/c4	A/T	76518	Arm/07/CBM/c2:75359	EP364R	76444	77538	missense_variant|MODERATE|p.Gln25His
Arm/07/CBM/c4	T/A	76521	Arm/07/CBM/c2:75362	EP364R	76444	77538	missense_variant|MODERATE|p.His26Gln
Arm/07/CBM/c4	CAATG/C	76526	Arm/07/CBM/c2:75367	EP364R	76444	77538	frameshift_variant|HIGH|p.Met29fs
Arm/07/CBM/c4	T/A	76532	Arm/07/CBM/c2:75369	EP364R	76444	77538	missense_variant|MODERATE|p.Phe30Tyr
Arm/07/CBM/c4	A/AA	76534	Arm/07/CBM/c2:75373	EP364R	76444	77538	frameshift_variant|HIGH|p.Thr31fs
Arm/07/CBM/c4	G/A	76536	Arm/07/CBM/c2:75374	EP364R	76444	77538	synonymous_variant|LOW|p.Thr31Thr
Arm/07/CBM/c4	C/A	76537	Arm/07/CBM/c2:75375	EP364R	76444	77538	missense_variant|MODERATE|p.Gln32Lys
Arm/07/CBM/c4	G/T	76542	Arm/07/CBM/c2:75380	EP364R	76444	77538	missense_variant|MODERATE|p.Lys33Asn
Arm/07/CBM/c4	G/A	76554	Arm/07/CBM/c2:75392	EP364R	76444	77538	synonymous_variant|LOW|p.Leu37Leu
Arm/07/CBM/c4	G/A	76563	Arm/07/CBM/c2:75401	EP364R	76444	77538	synonymous_variant|LOW|p.Lys40Lys
Arm/07/CBM/c4	C/T	76575	Arm/07/CBM/c2:75413	EP364R	76444	77538	synonymous_variant|LOW|p.Thr44Thr
Arm/07/CBM/c4	A/T	76603	Arm/07/CBM/c2:75441	EP364R	76444	77538	missense_variant|MODERATE|p.Thr54Ser
Arm/07/CBM/c4	C/T	76605	Arm/07/CBM/c2:75443	EP364R	76444	77538	synonymous_variant|LOW|p.Thr54Thr
Arm/07/CBM/c4	T/C	76608	Arm/07/CBM/c2:75446	EP364R	76444	77538	synonymous_variant|LOW|p.Thr55Thr
Arm/07/CBM/c4	A/G	76695	Arm/07/CBM/c2:75533	EP364R	76444	77538	synonymous_variant|LOW|p.Leu84Leu
Arm/07/CBM/c4	C/T	76752	Arm/07/CBM/c2:75590	EP364R	76444	77538	synonymous_variant|LOW|p.Phe103Phe
Arm/07/CBM/c4	T/C	77022	Arm/07/CBM/c2:75860	EP364R	76444	77538	synonymous_variant|LOW|p.Asn193Asn
Arm/07/CBM/c4	A/C	77047	Arm/07/CBM/c2:75885	EP364R	76444	77538	missense_variant|MODERATE|p.Ser202Arg
Arm/07/CBM/c4	G/A	77048	Arm/07/CBM/c2:75886	EP364R	76444	77538	missense_variant|MODERATE|p.Ser202Asn
Arm/07/CBM/c4	T/C	77097	Arm/07/CBM/c2:75935	EP364R	76444	77538	synonymous_variant|LOW|p.Asn218Asn
Arm/07/CBM/c4	G/A	77100	Arm/07/CBM/c2:75938	EP364R	76444	77538	synonymous_variant|LOW|p.Arg219Arg
Arm/07/CBM/c4	C/T	77170	Arm/07/CBM/c2:76008	EP364R	76444	77538	synonymous_variant|LOW|p.Leu243Leu
Arm/07/CBM/c4	T/C	77283	Arm/07/CBM/c2:76121	EP364R	76444	77538	synonymous_variant|LOW|p.Ile280Ile
Arm/07/CBM/c4	G/C	77358	Arm/07/CBM/c2:76196	EP364R	76444	77538	synonymous_variant|LOW|p.Gly305Gly
Arm/07/CBM/c4	C/T	77407	Arm/07/CBM/c2:76245	EP364R	76444	77538	missense_variant|MODERATE|p.Pro322Ser
Arm/07/CBM/c4	G/A	77410	Arm/07/CBM/c2:76248	EP364R	76444	77538	missense_variant|MODERATE|p.Ala323Thr
Arm/07/CBM/c4	A/ATG	77412	Arm/07/CBM/c2:76252	EP364R	76444	77538	frameshift_variant&stop_gained|HIGH|p.Thr324fs
Arm/07/CBM/c4	C/CGGTCGCGACG	77414	Arm/07/CBM/c2:76256	EP364R	76444	77538	frameshift_variant|HIGH|p.Gln325fs
Arm/07/CBM/c4	C/CGTCC	77416	Arm/07/CBM/c2:76268	EP364R	76444	77538	frameshift_variant|HIGH|p.Gln325fs
Arm/07/CBM/c4	C/CGCAA	77419	Arm/07/CBM/c2:76275	EP364R	76444	77538	frameshift_variant|HIGH|p.Pro326fs
Arm/07/CBM/c4	C/CACAGCCC	77420	Arm/07/CBM/c2:76280	EP364R	76444	77538	frameshift_variant|HIGH|p.Ala327fs
Arm/07/CBM/c4	CAACATCTA/C	77459	Arm/07/CBM/c2:76324	EP364R	76444	77538	frameshift_variant|HIGH|p.Thr340fs
Arm/07/CBM/c4	TG/T	77469	Arm/07/CBM/c2:76326	EP364R	76444	77538	frameshift_variant|HIGH|p.Ala343fs
Arm/07/CBM/c4	A/G	77479	Arm/07/CBM/c2:76335	EP364R	76444	77538	missense_variant|MODERATE|p.Thr346Ala
Arm/07/CBM/c4	A/T	77481	Arm/07/CBM/c2:76337	EP364R	76444	77538	synonymous_variant|LOW|p.Thr346Thr
Arm/07/CBM/c4	C/A	77484	Arm/07/CBM/c2:76340	EP364R	76444	77538	synonymous_variant|LOW|p.Ser347Ser
Arm/07/CBM/c4	A/G	77491	Arm/07/CBM/c2:76347	EP364R	76444	77538	missense_variant|MODERATE|p.Ile350Val
Arm/07/CBM/c4	C/T	77497	Arm/07/CBM/c2:76353	EP364R	76444	77538	missense_variant|MODERATE|p.His352Tyr
Arm/07/CBM/c4	T/A	77546	Arm/07/CBM/c2:76402	No gene	-	-	.
Arm/07/CBM/c4	T/A	77583	Arm/07/CBM/c2:76439	No gene	-	-	.
Arm/07/CBM/c4	C/T	77589	Arm/07/CBM/c2:76445	No gene	-	-	.
Arm/07/CBM/c4	T/C	77590	Arm/07/CBM/c2:76446	No gene	-	-	.
Arm/07/CBM/c4	A/G	77620	Arm/07/CBM/c2:76476	BA71V-M1249L	77602	81351	synonymous_variant|LOW|p.Asp1244Asp
Arm/07/CBM/c4	G/C	77692	Arm/07/CBM/c2:76548	BA71V-M1249L	77602	81351	synonymous_variant|LOW|p.Gly1220Gly
Arm/07/CBM/c4	A/G	77728	Arm/07/CBM/c2:76584	BA71V-M1249L	77602	81351	synonymous_variant|LOW|p.Asp1208Asp
Arm/07/CBM/c4	C/T	77767	Arm/07/CBM/c2:76623	BA71V-M1249L	77602	81351	synonymous_variant|LOW|p.Gly1195Gly
Arm/07/CBM/c4	C/T	77836	Arm/07/CBM/c2:76692	BA71V-M1249L	77602	81351	synonymous_variant|LOW|p.Glu1172Glu
Arm/07/CBM/c4	T/C	77851	Arm/07/CBM/c2:76707	BA71V-M1249L	77602	81351	synonymous_variant|LOW|p.Glu1167Glu
Arm/07/CBM/c4	A/G	77878	Arm/07/CBM/c2:76734	BA71V-M1249L	77602	81351	synonymous_variant|LOW|p.Pro1158Pro
Arm/07/CBM/c4	C/T	77913	Arm/07/CBM/c2:76769	BA71V-M1249L	77602	81351	missense_variant|MODERATE|p.Val1147Ile
Arm/07/CBM/c4	G/A	77998	Arm/07/CBM/c2:76854	BA71V-M1249L	77602	81351	synonymous_variant|LOW|p.Val1118Val
Arm/07/CBM/c4	T/C	78013	Arm/07/CBM/c2:76869	BA71V-M1249L	77602	81351	synonymous_variant|LOW|p.Lys1113Lys
Arm/07/CBM/c4	A/G	78037	Arm/07/CBM/c2:76893	BA71V-M1249L	77602	81351	synonymous_variant|LOW|p.Tyr1105Tyr
Arm/07/CBM/c4	A/G	78046	Arm/07/CBM/c2:76902	BA71V-M1249L	77602	81351	synonymous_variant|LOW|p.His1102His
Arm/07/CBM/c4	C/T	78070	Arm/07/CBM/c2:76926	BA71V-M1249L	77602	81351	missense_variant|MODERATE|p.Met1094Ile
Arm/07/CBM/c4	A/G	78097	Arm/07/CBM/c2:76953	BA71V-M1249L	77602	81351	synonymous_variant|LOW|p.His1085His
Arm/07/CBM/c4	T/C	78238	Arm/07/CBM/c2:77094	BA71V-M1249L	77602	81351	synonymous_variant|LOW|p.Gly1038Gly
Arm/07/CBM/c4	G/A	78310	Arm/07/CBM/c2:77166	BA71V-M1249L	77602	81351	synonymous_variant|LOW|p.Thr1014Thr
Arm/07/CBM/c4	C/G	78347	Arm/07/CBM/c2:77203	BA71V-M1249L	77602	81351	missense_variant|MODERATE|p.Ser1002Thr
Arm/07/CBM/c4	A/G	78415	Arm/07/CBM/c2:77271	BA71V-M1249L	77602	81351	synonymous_variant|LOW|p.Asp979Asp
Arm/07/CBM/c4	C/T	78532	Arm/07/CBM/c2:77388	BA71V-M1249L	77602	81351	synonymous_variant|LOW|p.Gly940Gly
Arm/07/CBM/c4	C/T	78676	Arm/07/CBM/c2:77532	BA71V-M1249L	77602	81351	synonymous_variant|LOW|p.Ala892Ala
Arm/07/CBM/c4	G/T	78751	Arm/07/CBM/c2:77607	BA71V-M1249L	77602	81351	synonymous_variant|LOW|p.Val867Val
Arm/07/CBM/c4	A/G	78802	Arm/07/CBM/c2:77658	BA71V-M1249L	77602	81351	synonymous_variant|LOW|p.Tyr850Tyr
Arm/07/CBM/c4	C/T	79107	Arm/07/CBM/c2:77963	BA71V-M1249L	77602	81351	missense_variant|MODERATE|p.Ala749Thr
Arm/07/CBM/c4	C/T	79240	Arm/07/CBM/c2:78096	BA71V-M1249L	77602	81351	synonymous_variant|LOW|p.Lys704Lys
Arm/07/CBM/c4	A/G	79243	Arm/07/CBM/c2:78099	BA71V-M1249L	77602	81351	synonymous_variant|LOW|p.His703His
Arm/07/CBM/c4	A/T	79276	Arm/07/CBM/c2:78132	BA71V-M1249L	77602	81351	synonymous_variant|LOW|p.Thr692Thr
Arm/07/CBM/c4	T/C	79471	Arm/07/CBM/c2:78327	BA71V-M1249L	77602	81351	synonymous_variant|LOW|p.Glu627Glu
Arm/07/CBM/c4	C/A	79501	Arm/07/CBM/c2:78357	BA71V-M1249L	77602	81351	synonymous_variant|LOW|p.Ser617Ser
Arm/07/CBM/c4	C/T	79636	Arm/07/CBM/c2:78492	BA71V-M1249L	77602	81351	synonymous_variant|LOW|p.Glu572Glu
Arm/07/CBM/c4	C/T	79714	Arm/07/CBM/c2:78570	BA71V-M1249L	77602	81351	synonymous_variant|LOW|p.Val546Val
Arm/07/CBM/c4	T/C	79773	Arm/07/CBM/c2:78629	BA71V-M1249L	77602	81351	missense_variant|MODERATE|p.Ile527Val
Arm/07/CBM/c4	C/T	79803	Arm/07/CBM/c2:78659	BA71V-M1249L	77602	81351	missense_variant|MODERATE|p.Val517Ile
Arm/07/CBM/c4	G/A	79999	Arm/07/CBM/c2:78855	BA71V-M1249L	77602	81351	synonymous_variant|LOW|p.Cys451Cys
Arm/07/CBM/c4	G/A	80155	Arm/07/CBM/c2:79011	BA71V-M1249L	77602	81351	synonymous_variant|LOW|p.Asn399Asn
Arm/07/CBM/c4	C/T	80377	Arm/07/CBM/c2:79233	BA71V-M1249L	77602	81351	synonymous_variant|LOW|p.Thr325Thr
Arm/07/CBM/c4	C/T	80797	Arm/07/CBM/c2:79653	BA71V-M1249L	77602	81351	synonymous_variant|LOW|p.Gly185Gly
Arm/07/CBM/c4	G/A	80821	Arm/07/CBM/c2:79677	BA71V-M1249L	77602	81351	synonymous_variant|LOW|p.Asp177Asp
Arm/07/CBM/c4	G/A	80929	Arm/07/CBM/c2:79785	BA71V-M1249L	77602	81351	synonymous_variant|LOW|p.Cys141Cys
Arm/07/CBM/c4	C/G	80945	Arm/07/CBM/c2:79801	BA71V-M1249L	77602	81351	missense_variant|MODERATE|p.Ser136Thr
Arm/07/CBM/c4	G/A	81073	Arm/07/CBM/c2:79929	BA71V-M1249L	77602	81351	synonymous_variant|LOW|p.Ser93Ser
Arm/07/CBM/c4	T/C	81103	Arm/07/CBM/c2:79959	BA71V-M1249L	77602	81351	synonymous_variant|LOW|p.Leu83Leu
Arm/07/CBM/c4	C/T	81127	Arm/07/CBM/c2:79983	BA71V-M1249L	77602	81351	missense_variant|MODERATE|p.Met75Ile
Arm/07/CBM/c4	C/T	81427	Arm/07/CBM/c2:80283	M448R	81391	82737	synonymous_variant|LOW|p.Leu13Leu
Arm/07/CBM/c4	G/A	81435	Arm/07/CBM/c2:80291	M448R	81391	82737	synonymous_variant|LOW|p.Ser15Ser
Arm/07/CBM/c4	C/T	81437	Arm/07/CBM/c2:80293	M448R	81391	82737	missense_variant|MODERATE|p.Thr16Met
Arm/07/CBM/c4	T/C	81576	Arm/07/CBM/c2:80432	M448R	81391	82737	synonymous_variant|LOW|p.Pro62Pro
Arm/07/CBM/c4	G/A	81582	Arm/07/CBM/c2:80438	M448R	81391	82737	synonymous_variant|LOW|p.Gln64Gln
Arm/07/CBM/c4	T/C	81587	Arm/07/CBM/c2:80443	M448R	81391	82737	missense_variant|MODERATE|p.Ile66Thr
Arm/07/CBM/c4	C/T	81619	Arm/07/CBM/c2:80475	M448R	81391	82737	missense_variant|MODERATE|p.His77Tyr
Arm/07/CBM/c4	T/C	81633	Arm/07/CBM/c2:80489	M448R	81391	82737	synonymous_variant|LOW|p.Leu81Leu
Arm/07/CBM/c4	G/A	81648	Arm/07/CBM/c2:80504	M448R	81391	82737	synonymous_variant|LOW|p.Pro86Pro
Arm/07/CBM/c4	G/A	81657	Arm/07/CBM/c2:80513	M448R	81391	82737	synonymous_variant|LOW|p.Ala89Ala
Arm/07/CBM/c4	T/C	81720	Arm/07/CBM/c2:80576	M448R	81391	82737	synonymous_variant|LOW|p.Cys110Cys
Arm/07/CBM/c4	T/C	81762	Arm/07/CBM/c2:80618	M448R	81391	82737	synonymous_variant|LOW|p.Arg124Arg
Arm/07/CBM/c4	A/G	81765	Arm/07/CBM/c2:80621	M448R	81391	82737	synonymous_variant|LOW|p.Gln125Gln
Arm/07/CBM/c4	T/C	81838	Arm/07/CBM/c2:80694	M448R	81391	82737	missense_variant|MODERATE|p.Tyr150His
Arm/07/CBM/c4	C/T	81852	Arm/07/CBM/c2:80708	M448R	81391	82737	synonymous_variant|LOW|p.Pro154Pro
Arm/07/CBM/c4	G/A	81855	Arm/07/CBM/c2:80711	M448R	81391	82737	synonymous_variant|LOW|p.Glu155Glu
Arm/07/CBM/c4	C/T	81856	Arm/07/CBM/c2:80712	M448R	81391	82737	missense_variant|MODERATE|p.His156Tyr
Arm/07/CBM/c4	A/G	81957	Arm/07/CBM/c2:80813	M448R	81391	82737	synonymous_variant|LOW|p.Leu189Leu
Arm/07/CBM/c4	A/G	82011	Arm/07/CBM/c2:80867	M448R	81391	82737	synonymous_variant|LOW|p.Thr207Thr
Arm/07/CBM/c4	A/G	82024	Arm/07/CBM/c2:80880	M448R	81391	82737	missense_variant|MODERATE|p.Asn212Asp
Arm/07/CBM/c4	C/T	82026	Arm/07/CBM/c2:80882	M448R	81391	82737	synonymous_variant|LOW|p.Asn212Asn
Arm/07/CBM/c4	T/C	82062	Arm/07/CBM/c2:80918	M448R	81391	82737	synonymous_variant|LOW|p.Ile224Ile
Arm/07/CBM/c4	T/C	82086	Arm/07/CBM/c2:80942	M448R	81391	82737	synonymous_variant|LOW|p.Leu232Leu
Arm/07/CBM/c4	C/T	82242	Arm/07/CBM/c2:81098	M448R	81391	82737	synonymous_variant|LOW|p.Ser284Ser
Arm/07/CBM/c4	G/A	82248	Arm/07/CBM/c2:81104	M448R	81391	82737	synonymous_variant|LOW|p.Lys286Lys
Arm/07/CBM/c4	A/G	82301	Arm/07/CBM/c2:81157	M448R	81391	82737	missense_variant|MODERATE|p.Glu304Gly
Arm/07/CBM/c4	G/A	82446	Arm/07/CBM/c2:81302	M448R	81391	82737	synonymous_variant|LOW|p.Arg352Arg
Arm/07/CBM/c4	C/T	82581	Arm/07/CBM/c2:81437	M448R	81391	82737	synonymous_variant|LOW|p.Thr397Thr
Arm/07/CBM/c4	A/G	82626	Arm/07/CBM/c2:81482	M448R	81391	82737	synonymous_variant|LOW|p.Val412Val
Arm/07/CBM/c4	T/C	82704	Arm/07/CBM/c2:81560	M448R	81391	82737	synonymous_variant|LOW|p.Ala438Ala
Arm/07/CBM/c4	T/C	82749	Arm/07/CBM/c2:81605	No gene	-	-	.
Arm/07/CBM/c4	T/C	82755	Arm/07/CBM/c2:81611	No gene	-	-	.
Arm/07/CBM/c4	G/GT	82759	Arm/07/CBM/c2:81617	No gene	-	-	INDEL
Arm/07/CBM/c4	T/TA	82779	Arm/07/CBM/c2:81638	No gene	-	-	INDEL
Arm/07/CBM/c4	G/C	82787	Arm/07/CBM/c2:81645	No gene	-	-	.
Arm/07/CBM/c4	TTA/T	82816	Arm/07/CBM/c2:81674	No gene	-	-	INDEL
Arm/07/CBM/c4	G/A	82841	Arm/07/CBM/c2:81697	C129R	82824	83213	synonymous_variant|LOW|p.Thr6Thr
Arm/07/CBM/c4	T/C	82878	Arm/07/CBM/c2:81734	C129R	82824	83213	missense_variant|MODERATE|p.Tyr19His
Arm/07/CBM/c4	C/T	82883	Arm/07/CBM/c2:81739	C129R	82824	83213	synonymous_variant|LOW|p.Tyr20Tyr
Arm/07/CBM/c4	A/C	82892	Arm/07/CBM/c2:81748	C129R	82824	83213	synonymous_variant|LOW|p.Ile23Ile
Arm/07/CBM/c4	G/A	82925	Arm/07/CBM/c2:81781	C129R	82824	83213	synonymous_variant|LOW|p.Gly34Gly
Arm/07/CBM/c4	G/C	82934	Arm/07/CBM/c2:81790	C129R	82824	83213	synonymous_variant|LOW|p.Val37Val
Arm/07/CBM/c4	A/G	83066	Arm/07/CBM/c2:81922	C129R	82824	83213	synonymous_variant|LOW|p.Gly81Gly
Arm/07/CBM/c4	T/TT	83221	Arm/07/CBM/c2:82079	No gene	-	-	INDEL
Arm/07/CBM/c4	A/G	83279	Arm/07/CBM/c2:82136	C84L	83270	83500	synonymous_variant|LOW|p.Ser74Ser
Arm/07/CBM/c4	C/T	83416	Arm/07/CBM/c2:82273	C84L	83270	83500	missense_variant|MODERATE|p.Val29Ile
Arm/07/CBM/c4	G/A	83635	Arm/07/CBM/c2:82492	No gene	-	-	.
Arm/07/CBM/c4	T/C	83640	Arm/07/CBM/c2:82497	No gene	-	-	.
Arm/07/CBM/c4	G/A	83647	Arm/07/CBM/c2:82504	No gene	-	-	.
Arm/07/CBM/c4	G/A	83678	Arm/07/CBM/c2:82535	No gene	-	-	.
Arm/07/CBM/c4	C/T	83688	Arm/07/CBM/c2:82545	No gene	-	-	.
Arm/07/CBM/c4	T/C	83700	Arm/07/CBM/c2:82557	No gene	-	-	.
Arm/07/CBM/c4	T/C	83848	Arm/07/CBM/c2:82705	No gene	-	-	.
Arm/07/CBM/c4	T/TAGATTTAAACAGCGTTTT	83883	Arm/07/CBM/c2:82742	No gene	-	-	INDEL
Arm/07/CBM/c4	G/GTTG	83886	Arm/07/CBM/c2:82763	No gene	-	-	INDEL
Arm/07/CBM/c4	T/TAAGC	83890	Arm/07/CBM/c2:82770	No gene	-	-	INDEL
Arm/07/CBM/c4	T/TTAAAACAAGCTAAAATGCTGTTTAAAACAAC	83896	Arm/07/CBM/c2:82780	No gene	-	-	INDEL
Arm/07/CBM/c4	G/A	84000	Arm/07/CBM/c2:82913	C717R	83959	86091	synonymous_variant|LOW|p.Arg14Arg
Arm/07/CBM/c4	A/G	84240	Arm/07/CBM/c2:83153	C717R	83959	86091	synonymous_variant|LOW|p.Ser94Ser
Arm/07/CBM/c4	C/T	84822	Arm/07/CBM/c2:83735	C717R	83959	86091	synonymous_variant|LOW|p.Gly288Gly
Arm/07/CBM/c4	T/C	84954	Arm/07/CBM/c2:83867	C717R	83959	86091	synonymous_variant|LOW|p.Ser332Ser
Arm/07/CBM/c4	T/C	84985	Arm/07/CBM/c2:83898	C717R	83959	86091	synonymous_variant|LOW|p.Leu343Leu
Arm/07/CBM/c4	A/G	84996	Arm/07/CBM/c2:83909	C717R	83959	86091	synonymous_variant|LOW|p.Ser346Ser
Arm/07/CBM/c4	C/T	85026	Arm/07/CBM/c2:83939	C717R	83959	86091	synonymous_variant|LOW|p.Tyr356Tyr
Arm/07/CBM/c4	C/T	85035	Arm/07/CBM/c2:83948	C717R	83959	86091	synonymous_variant|LOW|p.Tyr359Tyr
Arm/07/CBM/c4	C/T	85206	Arm/07/CBM/c2:84119	C717R	83959	86091	synonymous_variant|LOW|p.Asn416Asn
Arm/07/CBM/c4	T/C	85209	Arm/07/CBM/c2:84122	C717R	83959	86091	synonymous_variant|LOW|p.Asn417Asn
Arm/07/CBM/c4	T/A	85398	Arm/07/CBM/c2:84311	C717R	83959	86091	synonymous_variant|LOW|p.Pro480Pro
Arm/07/CBM/c4	T/C	85410	Arm/07/CBM/c2:84323	C717R	83959	86091	synonymous_variant|LOW|p.Ile484Ile
Arm/07/CBM/c4	C/T	85476	Arm/07/CBM/c2:84389	C717R	83959	86091	synonymous_variant|LOW|p.Ile506Ile
Arm/07/CBM/c4	C/T	85500	Arm/07/CBM/c2:84413	C717R	83959	86091	synonymous_variant|LOW|p.Phe514Phe
Arm/07/CBM/c4	T/C	85510	Arm/07/CBM/c2:84423	C717R	83959	86091	synonymous_variant|LOW|p.Leu518Leu
Arm/07/CBM/c4	G/A	85671	Arm/07/CBM/c2:84584	C717R	83959	86091	synonymous_variant|LOW|p.Glu571Glu
Arm/07/CBM/c4	T/C	85770	Arm/07/CBM/c2:84683	C717R	83959	86091	synonymous_variant|LOW|p.Val604Val
Arm/07/CBM/c4	C/T	85902	Arm/07/CBM/c2:84815	C717R	83959	86091	synonymous_variant|LOW|p.Ser648Ser
Arm/07/CBM/c4	C/G	85905	Arm/07/CBM/c2:84818	C717R	83959	86091	synonymous_variant|LOW|p.Gly649Gly
Arm/07/CBM/c4	A/G	86182	Arm/07/CBM/c2:85095	C122R	86108	86395	synonymous_variant|LOW|p.Gln25Gln
Arm/07/CBM/c4	T/A	86414	Arm/07/CBM/c2:85327	No gene	-	-	.
Arm/07/CBM/c4	G/A	86417	Arm/07/CBM/c2:85330	No gene	-	-	.
Arm/07/CBM/c4	A/G	86486	Arm/07/CBM/c2:85399	No gene	-	-	.
Arm/07/CBM/c4	C/CAAGTATTTTCTATAGCC	86604	Arm/07/CBM/c2:85519	No gene	-	-	INDEL
Arm/07/CBM/c4	C/T	86619	Arm/07/CBM/c2:85549	No gene	-	-	.
Arm/07/CBM/c4	TATA/T	86658	Arm/07/CBM/c2:85588	No gene	-	-	INDEL
Arm/07/CBM/c4	C/T	86739	Arm/07/CBM/c2:85666	No gene	-	-	.
Arm/07/CBM/c4	G/T	86782	Arm/07/CBM/c2:85709	No gene	-	-	.
Arm/07/CBM/c4	C/T	86794	Arm/07/CBM/c2:85721	C257L	86794	87567	splice_region_variant&stop_retained_variant|LOW|p.Ter258Ter
Arm/07/CBM/c4	G/A	86797	Arm/07/CBM/c2:85724	C257L	86794	87567	synonymous_variant|LOW|p.Cys257Cys
Arm/07/CBM/c4	T/C	86868	Arm/07/CBM/c2:85795	C257L	86794	87567	missense_variant|MODERATE|p.Met234Val
Arm/07/CBM/c4	G/A	86875	Arm/07/CBM/c2:85802	C257L	86794	87567	synonymous_variant|LOW|p.Leu231Leu
Arm/07/CBM/c4	G/A	87049	Arm/07/CBM/c2:85976	C257L	86794	87567	synonymous_variant|LOW|p.Cys173Cys
Arm/07/CBM/c4	G/A	87181	Arm/07/CBM/c2:86108	C257L	86794	87567	synonymous_variant|LOW|p.Ser129Ser
Arm/07/CBM/c4	T/C	87328	Arm/07/CBM/c2:86255	C257L	86794	87567	synonymous_variant|LOW|p.Lys80Lys
Arm/07/CBM/c4	T/C	87463	Arm/07/CBM/c2:86390	C257L	86794	87567	synonymous_variant|LOW|p.Pro35Pro
Arm/07/CBM/c4	G/A	87666	Arm/07/CBM/c2:86593	C475L	87546	88973	synonymous_variant|LOW|p.Asp436Asp
Arm/07/CBM/c4	A/G	87732	Arm/07/CBM/c2:86659	C475L	87546	88973	synonymous_variant|LOW|p.Ala414Ala
Arm/07/CBM/c4	C/T	88011	Arm/07/CBM/c2:86938	C475L	87546	88973	synonymous_variant|LOW|p.Gln321Gln
Arm/07/CBM/c4	G/A	88044	Arm/07/CBM/c2:86971	C475L	87546	88973	synonymous_variant|LOW|p.Thr310Thr
Arm/07/CBM/c4	C/T	88278	Arm/07/CBM/c2:87205	C475L	87546	88973	synonymous_variant|LOW|p.Lys232Lys
Arm/07/CBM/c4	T/C	88296	Arm/07/CBM/c2:87223	C475L	87546	88973	synonymous_variant|LOW|p.Glu226Glu
Arm/07/CBM/c4	A/G	88304	Arm/07/CBM/c2:87231	C475L	87546	88973	synonymous_variant|LOW|p.Leu224Leu
Arm/07/CBM/c4	A/G	88387	Arm/07/CBM/c2:87314	C475L	87546	88973	missense_variant|MODERATE|p.Ile196Thr
Arm/07/CBM/c4	G/A	88614	Arm/07/CBM/c2:87541	C475L	87546	88973	synonymous_variant|LOW|p.Asp120Asp
Arm/07/CBM/c4	A/G	88728	Arm/07/CBM/c2:87655	C475L	87546	88973	synonymous_variant|LOW|p.Asp82Asp
Arm/07/CBM/c4	C/T	88788	Arm/07/CBM/c2:87715	C475L	87546	88973	synonymous_variant|LOW|p.Ser62Ser
Arm/07/CBM/c4	C/T	88914	Arm/07/CBM/c2:87841	C475L	87546	88973	synonymous_variant|LOW|p.Lys20Lys
Arm/07/CBM/c4	A/T	88970	Arm/07/CBM/c2:87897	C475L	87546	88973	missense_variant|MODERATE|p.Ser2Thr
Arm/07/CBM/c4	C/T	89241	Arm/07/CBM/c2:88168	BA71V-C315R	89026	89973	synonymous_variant|LOW|p.Ser72Ser
Arm/07/CBM/c4	T/C	89292	Arm/07/CBM/c2:88219	BA71V-C315R	89026	89973	synonymous_variant|LOW|p.Ser89Ser
Arm/07/CBM/c4	G/A	89385	Arm/07/CBM/c2:88312	BA71V-C315R	89026	89973	synonymous_variant|LOW|p.Lys120Lys
Arm/07/CBM/c4	G/A	89409	Arm/07/CBM/c2:88336	BA71V-C315R	89026	89973	synonymous_variant|LOW|p.Gln128Gln
Arm/07/CBM/c4	T/C	89467	Arm/07/CBM/c2:88394	BA71V-C315R	89026	89973	synonymous_variant|LOW|p.Leu148Leu
Arm/07/CBM/c4	C/T	89652	Arm/07/CBM/c2:88579	BA71V-C315R	89026	89973	synonymous_variant|LOW|p.Ser209Ser
Arm/07/CBM/c4	G/A	89778	Arm/07/CBM/c2:88705	BA71V-C315R	89026	89973	synonymous_variant|LOW|p.Arg251Arg
Arm/07/CBM/c4	T/C	89820	Arm/07/CBM/c2:88747	BA71V-C315R	89026	89973	synonymous_variant|LOW|p.Ala265Ala
Arm/07/CBM/c4	ACGTTTAAAC/A	89992	Arm/07/CBM/c2:88919	No gene	-	-	INDEL
Arm/07/CBM/c4	TAAAC/T	90002	Arm/07/CBM/c2:88920	No gene	-	-	INDEL
Arm/07/CBM/c4	CGTTTAAACTAAAA/C	90019	Arm/07/CBM/c2:88933	No gene	-	-	INDEL
Arm/07/CBM/c4	C/T	90238	Arm/07/CBM/c2:89139	C147L	90067	90510	synonymous_variant|LOW|p.Gly91Gly
Arm/07/CBM/c4	C/T	90253	Arm/07/CBM/c2:89154	C147L	90067	90510	synonymous_variant|LOW|p.Gln86Gln
Arm/07/CBM/c4	A/G	90435	Arm/07/CBM/c2:89336	C147L	90067	90510	missense_variant|MODERATE|p.Phe26Leu
Arm/07/CBM/c4	T/G	90486	Arm/07/CBM/c2:89387	C147L	90067	90510	missense_variant|MODERATE|p.Ile9Leu
Arm/07/CBM/c4	G/A	90511	Arm/07/CBM/c2:89412	No gene	-	-	.
Arm/07/CBM/c4	T/A	90598	Arm/07/CBM/c2:89499	URF24	90527	90895	missense_variant|MODERATE|p.Asp24Glu
Arm/07/CBM/c4	T/C	90999	Arm/07/CBM/c2:89900	C962R	90940	93828	synonymous_variant|LOW|p.Tyr20Tyr
Arm/07/CBM/c4	C/T	91049	Arm/07/CBM/c2:89950	C962R	90940	93828	missense_variant|MODERATE|p.Ala37Val
Arm/07/CBM/c4	A/G	91311	Arm/07/CBM/c2:90212	C962R	90940	93828	synonymous_variant|LOW|p.Val124Val
Arm/07/CBM/c4	C/T	91389	Arm/07/CBM/c2:90290	C962R	90940	93828	synonymous_variant|LOW|p.Val150Val
Arm/07/CBM/c4	C/T	91458	Arm/07/CBM/c2:90359	C962R	90940	93828	synonymous_variant|LOW|p.Ile173Ile
Arm/07/CBM/c4	A/G	91506	Arm/07/CBM/c2:90407	C962R	90940	93828	synonymous_variant|LOW|p.Glu189Glu
Arm/07/CBM/c4	G/A	91516	Arm/07/CBM/c2:90417	C962R	90940	93828	missense_variant|MODERATE|p.Ala193Thr
Arm/07/CBM/c4	T/C	91554	Arm/07/CBM/c2:90455	C962R	90940	93828	synonymous_variant|LOW|p.Ser205Ser
Arm/07/CBM/c4	A/T	91678	Arm/07/CBM/c2:90579	C962R	90940	93828	missense_variant|MODERATE|p.Ile247Leu
Arm/07/CBM/c4	A/G	91725	Arm/07/CBM/c2:90626	C962R	90940	93828	synonymous_variant|LOW|p.Gln262Gln
Arm/07/CBM/c4	G/A	91740	Arm/07/CBM/c2:90641	C962R	90940	93828	synonymous_variant|LOW|p.Arg267Arg
Arm/07/CBM/c4	G/A	91782	Arm/07/CBM/c2:90683	C962R	90940	93828	synonymous_variant|LOW|p.Glu281Glu
Arm/07/CBM/c4	C/G	91797	Arm/07/CBM/c2:90698	C962R	90940	93828	missense_variant|MODERATE|p.Asp286Glu
Arm/07/CBM/c4	C/T	91800	Arm/07/CBM/c2:90701	C962R	90940	93828	synonymous_variant|LOW|p.Asp287Asp
Arm/07/CBM/c4	A/G	91806	Arm/07/CBM/c2:90707	C962R	90940	93828	synonymous_variant|LOW|p.Ser289Ser
Arm/07/CBM/c4	T/C	91839	Arm/07/CBM/c2:90740	C962R	90940	93828	synonymous_variant|LOW|p.Ala300Ala
Arm/07/CBM/c4	C/T	91863	Arm/07/CBM/c2:90764	C962R	90940	93828	synonymous_variant|LOW|p.Asn308Asn
Arm/07/CBM/c4	A/G	91875	Arm/07/CBM/c2:90776	C962R	90940	93828	synonymous_variant|LOW|p.Pro312Pro
Arm/07/CBM/c4	G/A	91887	Arm/07/CBM/c2:90788	C962R	90940	93828	synonymous_variant|LOW|p.Val316Val
Arm/07/CBM/c4	C/T	91920	Arm/07/CBM/c2:90821	C962R	90940	93828	synonymous_variant|LOW|p.Ala327Ala
Arm/07/CBM/c4	C/T	91938	Arm/07/CBM/c2:90839	C962R	90940	93828	synonymous_variant|LOW|p.Ala333Ala
Arm/07/CBM/c4	A/G	91968	Arm/07/CBM/c2:90869	C962R	90940	93828	synonymous_variant|LOW|p.Ser343Ser
Arm/07/CBM/c4	T/C	91977	Arm/07/CBM/c2:90878	C962R	90940	93828	synonymous_variant|LOW|p.Cys346Cys
Arm/07/CBM/c4	G/A	92039	Arm/07/CBM/c2:90940	C962R	90940	93828	missense_variant|MODERATE|p.Arg367His
Arm/07/CBM/c4	T/C	92079	Arm/07/CBM/c2:90980	C962R	90940	93828	synonymous_variant|LOW|p.Tyr380Tyr
Arm/07/CBM/c4	G/A	92091	Arm/07/CBM/c2:90992	C962R	90940	93828	synonymous_variant|LOW|p.Lys384Lys
Arm/07/CBM/c4	T/C	92097	Arm/07/CBM/c2:90998	C962R	90940	93828	synonymous_variant|LOW|p.Ala386Ala
Arm/07/CBM/c4	T/C	92130	Arm/07/CBM/c2:91031	C962R	90940	93828	synonymous_variant|LOW|p.Gly397Gly
Arm/07/CBM/c4	C/T	92211	Arm/07/CBM/c2:91112	C962R	90940	93828	synonymous_variant|LOW|p.Ala424Ala
Arm/07/CBM/c4	G/A	92232	Arm/07/CBM/c2:91133	C962R	90940	93828	synonymous_variant|LOW|p.Val431Val
Arm/07/CBM/c4	C/T	92244	Arm/07/CBM/c2:91145	C962R	90940	93828	synonymous_variant|LOW|p.Asp435Asp
Arm/07/CBM/c4	A/G	92325	Arm/07/CBM/c2:91226	C962R	90940	93828	synonymous_variant|LOW|p.Lys462Lys
Arm/07/CBM/c4	G/A	92421	Arm/07/CBM/c2:91322	C962R	90940	93828	synonymous_variant|LOW|p.Gln494Gln
Arm/07/CBM/c4	C/G	92432	Arm/07/CBM/c2:91333	C962R	90940	93828	missense_variant|MODERATE|p.Thr498Ser
Arm/07/CBM/c4	C/T	92461	Arm/07/CBM/c2:91362	C962R	90940	93828	synonymous_variant|LOW|p.Leu508Leu
Arm/07/CBM/c4	T/C	92505	Arm/07/CBM/c2:91406	C962R	90940	93828	synonymous_variant|LOW|p.Ser522Ser
Arm/07/CBM/c4	T/C	92523	Arm/07/CBM/c2:91424	C962R	90940	93828	synonymous_variant|LOW|p.Ile528Ile
Arm/07/CBM/c4	C/T	92532	Arm/07/CBM/c2:91433	C962R	90940	93828	synonymous_variant|LOW|p.Ala531Ala
Arm/07/CBM/c4	C/T	92634	Arm/07/CBM/c2:91535	C962R	90940	93828	synonymous_variant|LOW|p.Ala565Ala
Arm/07/CBM/c4	G/A	92793	Arm/07/CBM/c2:91694	C962R	90940	93828	synonymous_variant|LOW|p.Leu618Leu
Arm/07/CBM/c4	T/C	92850	Arm/07/CBM/c2:91751	C962R	90940	93828	synonymous_variant|LOW|p.Gly637Gly
Arm/07/CBM/c4	C/T	92979	Arm/07/CBM/c2:91880	C962R	90940	93828	synonymous_variant|LOW|p.Phe680Phe
Arm/07/CBM/c4	T/G	93210	Arm/07/CBM/c2:92111	C962R	90940	93828	synonymous_variant|LOW|p.Arg757Arg
Arm/07/CBM/c4	G/A	93244	Arm/07/CBM/c2:92145	C962R	90940	93828	missense_variant|MODERATE|p.Gly769Ser
Arm/07/CBM/c4	G/C	93483	Arm/07/CBM/c2:92384	C962R	90940	93828	synonymous_variant|LOW|p.Ser848Ser
Arm/07/CBM/c4	G/A	93541	Arm/07/CBM/c2:92442	C962R	90940	93828	missense_variant|MODERATE|p.Ala868Thr
Arm/07/CBM/c4	T/C	93573	Arm/07/CBM/c2:92474	C962R	90940	93828	synonymous_variant|LOW|p.Leu878Leu
Arm/07/CBM/c4	T/C	93777	Arm/07/CBM/c2:92678	C962R	90940	93828	synonymous_variant|LOW|p.Ser946Ser
Arm/07/CBM/c4	T/C	93785	Arm/07/CBM/c2:92686	ASFV26544 01020	93779	93937	missense_variant|MODERATE|p.Leu949Pro
Arm/07/CBM/c4	A/G	93830	Arm/07/CBM/c2:92731	ASFV26544 01020	93779	93937	synonymous_variant|LOW|p.Phe36Phe
Arm/07/CBM/c4	T/A	93955	Arm/07/CBM/c2:92856	No gene	-	-	.
Arm/07/CBM/c4	C/T	94107	Arm/07/CBM/c2:93008	BA71V-B962L	93966	96854	synonymous_variant|LOW|p.Ala916Ala
Arm/07/CBM/c4	T/C	94137	Arm/07/CBM/c2:93038	BA71V-B962L	93966	96854	synonymous_variant|LOW|p.Glu906Glu
Arm/07/CBM/c4	T/G	94148	Arm/07/CBM/c2:93049	BA71V-B962L	93966	96854	missense_variant|MODERATE|p.Lys903Gln
Arm/07/CBM/c4	A/G	94158	Arm/07/CBM/c2:93059	BA71V-B962L	93966	96854	synonymous_variant|LOW|p.Tyr899Tyr
Arm/07/CBM/c4	C/T	94163	Arm/07/CBM/c2:93064	BA71V-B962L	93966	96854	missense_variant|MODERATE|p.Val898Met
Arm/07/CBM/c4	A/G	94308	Arm/07/CBM/c2:93209	BA71V-B962L	93966	96854	synonymous_variant|LOW|p.Tyr849Tyr
Arm/07/CBM/c4	T/C	94333	Arm/07/CBM/c2:93234	BA71V-B962L	93966	96854	missense_variant|MODERATE|p.Gln841Arg
Arm/07/CBM/c4	C/T	94368	Arm/07/CBM/c2:93269	BA71V-B962L	93966	96854	synonymous_variant|LOW|p.Val829Val
Arm/07/CBM/c4	G/C	94518	Arm/07/CBM/c2:93419	BA71V-B962L	93966	96854	synonymous_variant|LOW|p.Leu779Leu
Arm/07/CBM/c4	C/T	94541	Arm/07/CBM/c2:93442	BA71V-B962L	93966	96854	missense_variant|MODERATE|p.Asp772Asn
Arm/07/CBM/c4	G/A	94582	Arm/07/CBM/c2:93483	BA71V-B962L	93966	96854	missense_variant|MODERATE|p.Ser758Leu
Arm/07/CBM/c4	T/C	94695	Arm/07/CBM/c2:93596	BA71V-B962L	93966	96854	synonymous_variant|LOW|p.Val720Val
Arm/07/CBM/c4	A/G	94710	Arm/07/CBM/c2:93611	BA71V-B962L	93966	96854	synonymous_variant|LOW|p.Asn715Asn
Arm/07/CBM/c4	T/C	94778	Arm/07/CBM/c2:93679	BA71V-B962L	93966	96854	missense_variant|MODERATE|p.Lys693Glu
Arm/07/CBM/c4	C/T	94947	Arm/07/CBM/c2:93848	BA71V-B962L	93966	96854	synonymous_variant|LOW|p.Leu636Leu
Arm/07/CBM/c4	T/C	94971	Arm/07/CBM/c2:93872	BA71V-B962L	93966	96854	synonymous_variant|LOW|p.Lys628Lys
Arm/07/CBM/c4	T/C	95412	Arm/07/CBM/c2:94313	BA71V-B962L	93966	96854	synonymous_variant|LOW|p.Arg481Arg
Arm/07/CBM/c4	G/A	95572	Arm/07/CBM/c2:94473	BA71V-B962L	93966	96854	missense_variant|MODERATE|p.Ala428Val
Arm/07/CBM/c4	G/A	95640	Arm/07/CBM/c2:94541	BA71V-B962L	93966	96854	synonymous_variant|LOW|p.Arg405Arg
Arm/07/CBM/c4	T/C	95643	Arm/07/CBM/c2:94544	BA71V-B962L	93966	96854	synonymous_variant|LOW|p.Gly404Gly
Arm/07/CBM/c4	G/A	95688	Arm/07/CBM/c2:94589	BA71V-B962L	93966	96854	synonymous_variant|LOW|p.Leu389Leu
Arm/07/CBM/c4	A/G	95706	Arm/07/CBM/c2:94607	BA71V-B962L	93966	96854	synonymous_variant|LOW|p.Pro383Pro
Arm/07/CBM/c4	G/A	95709	Arm/07/CBM/c2:94610	BA71V-B962L	93966	96854	synonymous_variant|LOW|p.Tyr382Tyr
Arm/07/CBM/c4	G/A	96441	Arm/07/CBM/c2:95342	BA71V-B962L	93966	96854	synonymous_variant|LOW|p.Ile138Ile
Arm/07/CBM/c4	C/T	96480	Arm/07/CBM/c2:95381	BA71V-B962L	93966	96854	synonymous_variant|LOW|p.Gln125Gln
Arm/07/CBM/c4	T/C	96555	Arm/07/CBM/c2:95456	BA71V-B962L	93966	96854	synonymous_variant|LOW|p.Ala100Ala
Arm/07/CBM/c4	C/T	96657	Arm/07/CBM/c2:95558	BA71V-B962L	93966	96854	synonymous_variant|LOW|p.Leu66Leu
Arm/07/CBM/c4	G/A	96659	Arm/07/CBM/c2:95560	BA71V-B962L	93966	96854	synonymous_variant|LOW|p.Leu66Leu
Arm/07/CBM/c4	T/A	96678	Arm/07/CBM/c2:95579	BA71V-B962L	93966	96854	synonymous_variant|LOW|p.Gly59Gly
Arm/07/CBM/c4	C/A	96765	Arm/07/CBM/c2:95666	BA71V-B962L	93966	96854	synonymous_variant|LOW|p.Thr30Thr
Arm/07/CBM/c4	A/G	97033	Arm/07/CBM/c2:95934	No gene	-	-	.
Arm/07/CBM/c4	A/AA	97119	Arm/07/CBM/c2:96022	No gene	-	-	INDEL
Arm/07/CBM/c4	G/A	97369	Arm/07/CBM/c2:96271	B318L	97153	98109	synonymous_variant|LOW|p.His247His
Arm/07/CBM/c4	T/C	97404	Arm/07/CBM/c2:96306	B318L	97153	98109	missense_variant|MODERATE|p.Ile236Val
Arm/07/CBM/c4	C/G	97405	Arm/07/CBM/c2:96307	B318L	97153	98109	synonymous_variant|LOW|p.Thr235Thr
Arm/07/CBM/c4	T/A	97407	Arm/07/CBM/c2:96309	B318L	97153	98109	missense_variant|MODERATE|p.Thr235Ser
Arm/07/CBM/c4	T/A	97411	Arm/07/CBM/c2:96313	B318L	97153	98109	synonymous_variant|LOW|p.Thr233Thr
Arm/07/CBM/c4	G/T	97414	Arm/07/CBM/c2:96316	B318L	97153	98109	synonymous_variant|LOW|p.Gly232Gly
Arm/07/CBM/c4	C/T	97417	Arm/07/CBM/c2:96319	B318L	97153	98109	synonymous_variant|LOW|p.Leu231Leu
Arm/07/CBM/c4	G/A	97603	Arm/07/CBM/c2:96505	B318L	97153	98109	synonymous_variant|LOW|p.Asn169Asn
Arm/07/CBM/c4	G/A	97723	Arm/07/CBM/c2:96625	B318L	97153	98109	synonymous_variant|LOW|p.Asp129Asp
Arm/07/CBM/c4	A/G	97757	Arm/07/CBM/c2:96659	B318L	97153	98109	missense_variant|MODERATE|p.Val118Ala
Arm/07/CBM/c4	A/G	97768	Arm/07/CBM/c2:96670	B318L	97153	98109	synonymous_variant|LOW|p.Ala114Ala
Arm/07/CBM/c4	G/A	97927	Arm/07/CBM/c2:96829	B318L	97153	98109	synonymous_variant|LOW|p.Asn61Asn
Arm/07/CBM/c4	T/C	97950	Arm/07/CBM/c2:96852	B318L	97153	98109	missense_variant|MODERATE|p.Lys54Glu
Arm/07/CBM/c4	A/T	98017	Arm/07/CBM/c2:96919	B318L	97153	98109	synonymous_variant|LOW|p.Ala31Ala
Arm/07/CBM/c4	A/G	98148	Arm/07/CBM/c2:97050	B438L	98076	99392	synonymous_variant|LOW|p.Ser415Ser
Arm/07/CBM/c4	G/T	98151	Arm/07/CBM/c2:97053	B438L	98076	99392	synonymous_variant|LOW|p.Thr414Thr
Arm/07/CBM/c4	T/C	98163	Arm/07/CBM/c2:97065	B438L	98076	99392	synonymous_variant|LOW|p.Ser410Ser
Arm/07/CBM/c4	C/T	98250	Arm/07/CBM/c2:97152	B438L	98076	99392	synonymous_variant|LOW|p.Arg381Arg
Arm/07/CBM/c4	C/A	98519	Arm/07/CBM/c2:97421	B438L	98076	99392	missense_variant|MODERATE|p.Ala292Ser
Arm/07/CBM/c4	G/A	98532	Arm/07/CBM/c2:97434	B438L	98076	99392	synonymous_variant|LOW|p.His287His
Arm/07/CBM/c4	C/T	98611	Arm/07/CBM/c2:97513	B438L	98076	99392	missense_variant|MODERATE|p.Gly261Asp
Arm/07/CBM/c4	T/C	98839	Arm/07/CBM/c2:97741	B438L	98076	99392	missense_variant|MODERATE|p.Lys185Arg
Arm/07/CBM/c4	T/G	98852	Arm/07/CBM/c2:97754	B438L	98076	99392	missense_variant|MODERATE|p.Ile181Leu
Arm/07/CBM/c4	C/A	98898	Arm/07/CBM/c2:97800	B438L	98076	99392	synonymous_variant|LOW|p.Pro165Pro
Arm/07/CBM/c4	C/T	99435	Arm/07/CBM/c2:98337	B169L	99405	99914	synonymous_variant|LOW|p.Glu160Glu
Arm/07/CBM/c4	C/G	99467	Arm/07/CBM/c2:98369	B169L	99405	99914	missense_variant|MODERATE|p.Ala150Pro
Arm/07/CBM/c4	G/A	99469	Arm/07/CBM/c2:98371	B169L	99405	99914	missense_variant|MODERATE|p.Ser149Leu
Arm/07/CBM/c4	G/A	99475	Arm/07/CBM/c2:98377	B169L	99405	99914	missense_variant|MODERATE|p.Ala147Val
Arm/07/CBM/c4	C/G	99477	Arm/07/CBM/c2:98379	B169L	99405	99914	synonymous_variant|LOW|p.Pro146Pro
Arm/07/CBM/c4	C/T	99480	Arm/07/CBM/c2:98382	B169L	99405	99914	synonymous_variant|LOW|p.Lys145Lys
Arm/07/CBM/c4	TCGGCCGGCTTTGGAC/T	99487	Arm/07/CBM/c2:98389	B169L	99405	99914	disruptive_inframe_deletion|MODERATE|p.Gly138_Ala142del
Arm/07/CBM/c4	G/A	99615	Arm/07/CBM/c2:98502	B169L	99405	99914	synonymous_variant|LOW|p.His100His
Arm/07/CBM/c4	T/C	99852	Arm/07/CBM/c2:98739	B169L	99405	99914	synonymous_variant|LOW|p.Pro21Pro
Arm/07/CBM/c4	A/G	99945	Arm/07/CBM/c2:98832	B475L	99931	101358	synonymous_variant|LOW|p.Leu472Leu
Arm/07/CBM/c4	G/A	100106	Arm/07/CBM/c2:98993	B475L	99931	101358	missense_variant|MODERATE|p.Thr418Ile
Arm/07/CBM/c4	G/A	100176	Arm/07/CBM/c2:99063	B475L	99931	101358	missense_variant|MODERATE|p.Leu395Phe
Arm/07/CBM/c4	T/A	100183	Arm/07/CBM/c2:99070	B475L	99931	101358	missense_variant|MODERATE|p.Glu392Asp
Arm/07/CBM/c4	G/A	100194	Arm/07/CBM/c2:99081	B475L	99931	101358	missense_variant|MODERATE|p.Pro389Ser
Arm/07/CBM/c4	T/G	100220	Arm/07/CBM/c2:99107	B475L	99931	101358	missense_variant|MODERATE|p.Asn380Thr
Arm/07/CBM/c4	C/T	100267	Arm/07/CBM/c2:99154	B475L	99931	101358	synonymous_variant|LOW|p.Glu364Glu
Arm/07/CBM/c4	T/C	100330	Arm/07/CBM/c2:99217	B475L	99931	101358	synonymous_variant|LOW|p.Glu343Glu
Arm/07/CBM/c4	G/T	100362	Arm/07/CBM/c2:99249	B475L	99931	101358	missense_variant|MODERATE|p.Leu333Ile
Arm/07/CBM/c4	T/C	100375	Arm/07/CBM/c2:99262	B475L	99931	101358	synonymous_variant|LOW|p.Arg328Arg
Arm/07/CBM/c4	T/C	100381	Arm/07/CBM/c2:99268	B475L	99931	101358	synonymous_variant|LOW|p.Arg326Arg
Arm/07/CBM/c4	A/G	100390	Arm/07/CBM/c2:99277	B475L	99931	101358	synonymous_variant|LOW|p.Pro323Pro
Arm/07/CBM/c4	G/A	100403	Arm/07/CBM/c2:99290	B475L	99931	101358	missense_variant|MODERATE|p.Pro319Leu
Arm/07/CBM/c4	G/A	100404	Arm/07/CBM/c2:99291	B475L	99931	101358	missense_variant|MODERATE|p.Pro319Ser
Arm/07/CBM/c4	C/T	100534	Arm/07/CBM/c2:99421	B475L	99931	101358	synonymous_variant|LOW|p.Pro275Pro
Arm/07/CBM/c4	C/T	100717	Arm/07/CBM/c2:99604	B475L	99931	101358	synonymous_variant|LOW|p.Ala214Ala
Arm/07/CBM/c4	T/G	100732	Arm/07/CBM/c2:99619	B475L	99931	101358	missense_variant|MODERATE|p.Lys209Asn
Arm/07/CBM/c4	A/G	100845	Arm/07/CBM/c2:99732	B475L	99931	101358	synonymous_variant|LOW|p.Leu172Leu
Arm/07/CBM/c4	G/A	100852	Arm/07/CBM/c2:99739	B475L	99931	101358	synonymous_variant|LOW|p.Asn169Asn
Arm/07/CBM/c4	A/G	100989	Arm/07/CBM/c2:99876	B475L	99931	101358	synonymous_variant|LOW|p.Leu124Leu
Arm/07/CBM/c4	T/C	101097	Arm/07/CBM/c2:99984	B475L	99931	101358	missense_variant|MODERATE|p.Ile88Val
Arm/07/CBM/c4	T/G	101399	Arm/07/CBM/c2:100286	No gene	-	-	.
Arm/07/CBM/c4	GCT/G	101456	Arm/07/CBM/c2:100343	No gene	-	-	INDEL
Arm/07/CBM/c4	G/C	101494	Arm/07/CBM/c2:100379	No gene	-	-	.
Arm/07/CBM/c4	A/T	101585	Arm/07/CBM/c2:100470	B354L	101495	102559	synonymous_variant|LOW|p.Ala325Ala
Arm/07/CBM/c4	G/A	101591	Arm/07/CBM/c2:100476	B354L	101495	102559	synonymous_variant|LOW|p.Ser323Ser
Arm/07/CBM/c4	T/G	101650	Arm/07/CBM/c2:100535	B354L	101495	102559	missense_variant|MODERATE|p.Asn304His
Arm/07/CBM/c4	T/A	101753	Arm/07/CBM/c2:100638	B354L	101495	102559	synonymous_variant|LOW|p.Arg269Arg
Arm/07/CBM/c4	G/A	101837	Arm/07/CBM/c2:100722	B354L	101495	102559	synonymous_variant|LOW|p.Asp241Asp
Arm/07/CBM/c4	A/T	102332	Arm/07/CBM/c2:101217	B354L	101495	102559	synonymous_variant|LOW|p.Ile76Ile
Arm/07/CBM/c4	C/T	102530	Arm/07/CBM/c2:101415	B354L	101495	102559	synonymous_variant|LOW|p.Leu10Leu
Arm/07/CBM/c4	T/C	102683	Arm/07/CBM/c2:101568	B602L_1	102570	103625	missense_variant|MODERATE|p.Asn315Asp
Arm/07/CBM/c4	G/A	102921	Arm/07/CBM/c2:101806	B602L_1	102570	103625	synonymous_variant|LOW|p.Thr235Thr
Arm/07/CBM/c4	G/A	102957	Arm/07/CBM/c2:101842	B602L_1	102570	103625	synonymous_variant|LOW|p.Thr223Thr
Arm/07/CBM/c4	G/A	102968	Arm/07/CBM/c2:101853	B602L_1	102570	103625	synonymous_variant|LOW|p.Leu220Leu
Arm/07/CBM/c4	C/T	103221	Arm/07/CBM/c2:102106	B602L_1	102570	103625	synonymous_variant|LOW|p.Lys135Lys
Arm/07/CBM/c4	A/G	103404	Arm/07/CBM/c2:102289	B602L_1	102570	103625	synonymous_variant|LOW|p.His74His
Arm/07/CBM/c4	A/G	103464	Arm/07/CBM/c2:102349	B602L_1	102570	103625	synonymous_variant|LOW|p.Ile54Ile
Arm/07/CBM/c4	GCACAGGTGTT/G	103570	Arm/07/CBM/c2:102455	B602L_1	102570	103625	frameshift_variant|HIGH|p.Asn16fs
Arm/07/CBM/c4	TGC/T	103581	Arm/07/CBM/c2:102456	B602L_1	102570	103625	frameshift_variant|HIGH|p.Ala15fs
Arm/07/CBM/c4	G/A	103587	Arm/07/CBM/c2:102460	B602L_1	102570	103625	synonymous_variant|LOW|p.Thr13Thr
Arm/07/CBM/c4	G/A	103602	Arm/07/CBM/c2:102475	B602L_1	102570	103625	synonymous_variant|LOW|p.Asp8Asp
Arm/07/CBM/c4	T/C	103640	Arm/07/CBM/c2:102513	No gene	-	-	.
Arm/07/CBM/c4	A/C	103659	Arm/07/CBM/c2:102532	No gene	-	-	.
Arm/07/CBM/c4	G/A	103660	Arm/07/CBM/c2:102533	No gene	-	-	.
Arm/07/CBM/c4	G/A	103671	Arm/07/CBM/c2:102544	No gene	-	-	.
Arm/07/CBM/c4	C/T	104129	Arm/07/CBM/c2:102682	B602L_2	103808	104494	synonymous_variant|LOW|p.Ala122Ala
Arm/07/CBM/c4	A/G	104405	Arm/07/CBM/c2:102958	B602L_2	103808	104494	synonymous_variant|LOW|p.Tyr30Tyr
Arm/07/CBM/c4	C/T	104980	Arm/07/CBM/c2:103533	B385R	104549	105706	synonymous_variant|LOW|p.Thr144Thr
Arm/07/CBM/c4	C/T	104989	Arm/07/CBM/c2:103542	B385R	104549	105706	synonymous_variant|LOW|p.Tyr147Tyr
Arm/07/CBM/c4	A/T	105586	Arm/07/CBM/c2:104139	B385R	104549	105706	synonymous_variant|LOW|p.Ile346Ile
Arm/07/CBM/c4	AA/A	105746	Arm/07/CBM/c2:104299	No gene	-	-	INDEL
Arm/07/CBM/c4	C/T	105771	Arm/07/CBM/c2:104323	No gene	-	-	.
Arm/07/CBM/c4	T/A	105784	Arm/07/CBM/c2:104336	No gene	-	-	.
Arm/07/CBM/c4	CT/C	105797	Arm/07/CBM/c2:104349	No gene	-	-	INDEL
Arm/07/CBM/c4	T/C	106036	Arm/07/CBM/c2:104587	B646L	105805	107745	synonymous_variant|LOW|p.Ala570Ala
Arm/07/CBM/c4	C/T	106090	Arm/07/CBM/c2:104641	B646L	105805	107745	synonymous_variant|LOW|p.Lys552Lys
Arm/07/CBM/c4	C/A	106177	Arm/07/CBM/c2:104728	B646L	105805	107745	synonymous_variant|LOW|p.Ser523Ser
Arm/07/CBM/c4	A/G	106246	Arm/07/CBM/c2:104797	B646L	105805	107745	synonymous_variant|LOW|p.Pro500Pro
Arm/07/CBM/c4	G/C	106444	Arm/07/CBM/c2:104995	B646L	105805	107745	synonymous_variant|LOW|p.Ser434Ser
Arm/07/CBM/c4	T/G	106450	Arm/07/CBM/c2:105001	B646L	105805	107745	synonymous_variant|LOW|p.Arg432Arg
Arm/07/CBM/c4	G/C	106599	Arm/07/CBM/c2:105150	B646L	105805	107745	missense_variant|MODERATE|p.Pro383Ala
Arm/07/CBM/c4	C/T	106609	Arm/07/CBM/c2:105160	B646L	105805	107745	synonymous_variant|LOW|p.Ser379Ser
Arm/07/CBM/c4	T/C	106620	Arm/07/CBM/c2:105171	B646L	105805	107745	missense_variant|MODERATE|p.Ile376Val
Arm/07/CBM/c4	C/T	106705	Arm/07/CBM/c2:105256	B646L	105805	107745	synonymous_variant|LOW|p.Ser347Ser
Arm/07/CBM/c4	G/A	106732	Arm/07/CBM/c2:105283	B646L	105805	107745	synonymous_variant|LOW|p.Asn338Asn
Arm/07/CBM/c4	G/A	106749	Arm/07/CBM/c2:105300	B646L	105805	107745	synonymous_variant|LOW|p.Leu333Leu
Arm/07/CBM/c4	A/G	106852	Arm/07/CBM/c2:105403	B646L	105805	107745	synonymous_variant|LOW|p.Ile298Ile
Arm/07/CBM/c4	T/C	106912	Arm/07/CBM/c2:105463	B646L	105805	107745	synonymous_variant|LOW|p.Gln278Gln
Arm/07/CBM/c4	G/A	106921	Arm/07/CBM/c2:105472	B646L	105805	107745	synonymous_variant|LOW|p.Phe275Phe
Arm/07/CBM/c4	G/A	106942	Arm/07/CBM/c2:105493	B646L	105805	107745	synonymous_variant|LOW|p.Cys268Cys
Arm/07/CBM/c4	A/G	107035	Arm/07/CBM/c2:105586	B646L	105805	107745	synonymous_variant|LOW|p.Thr237Thr
Arm/07/CBM/c4	G/A	107062	Arm/07/CBM/c2:105613	B646L	105805	107745	synonymous_variant|LOW|p.Val228Val
Arm/07/CBM/c4	C/T	107146	Arm/07/CBM/c2:105697	B646L	105805	107745	synonymous_variant|LOW|p.Leu200Leu
Arm/07/CBM/c4	A/G	107254	Arm/07/CBM/c2:105805	B646L	105805	107745	synonymous_variant|LOW|p.Pro164Pro
Arm/07/CBM/c4	G/A	107266	Arm/07/CBM/c2:105817	B646L	105805	107745	synonymous_variant|LOW|p.Pro160Pro
Arm/07/CBM/c4	A/G	107299	Arm/07/CBM/c2:105850	B646L	105805	107745	synonymous_variant|LOW|p.Pro149Pro
Arm/07/CBM/c4	A/C	107350	Arm/07/CBM/c2:105901	B646L	105805	107745	synonymous_variant|LOW|p.Gly132Gly
Arm/07/CBM/c4	C/A	107370	Arm/07/CBM/c2:105921	B646L	105805	107745	missense_variant|MODERATE|p.Ala126Ser
Arm/07/CBM/c4	C/T	107401	Arm/07/CBM/c2:105952	B646L	105805	107745	synonymous_variant|LOW|p.Ser115Ser
Arm/07/CBM/c4	G/A	107425	Arm/07/CBM/c2:105976	B646L	105805	107745	synonymous_variant|LOW|p.His107His
Arm/07/CBM/c4	A/C	107572	Arm/07/CBM/c2:106123	B646L	105805	107745	synonymous_variant|LOW|p.Val58Val
Arm/07/CBM/c4	G/A	107614	Arm/07/CBM/c2:106165	B646L	105805	107745	synonymous_variant|LOW|p.Asp44Asp
Arm/07/CBM/c4	A/G	107656	Arm/07/CBM/c2:106207	B646L	105805	107745	synonymous_variant|LOW|p.Ile30Ile
Arm/07/CBM/c4	A/C	107668	Arm/07/CBM/c2:106219	B646L	105805	107745	synonymous_variant|LOW|p.Leu26Leu
Arm/07/CBM/c4	A/G	107877	Arm/07/CBM/c2:106428	B125R	107785	108162	synonymous_variant|LOW|p.Leu31Leu
Arm/07/CBM/c4	T/C	107908	Arm/07/CBM/c2:106459	B125R	107785	108162	synonymous_variant|LOW|p.Leu42Leu
Arm/07/CBM/c4	G/A	107910	Arm/07/CBM/c2:106461	B125R	107785	108162	synonymous_variant|LOW|p.Leu42Leu
Arm/07/CBM/c4	T/C	108051	Arm/07/CBM/c2:106602	B125R	107785	108162	synonymous_variant|LOW|p.Thr89Thr
Arm/07/CBM/c4	GCGGCCA/G	108346	Arm/07/CBM/c2:106897	B117L	108135	108488	disruptive_inframe_deletion|MODERATE|p.Val46_Ala47del
Arm/07/CBM/c4	C/T	108353	Arm/07/CBM/c2:106898	B117L	108135	108488	missense_variant|MODERATE|p.Val46Met
Arm/07/CBM/c4	G/A	108423	Arm/07/CBM/c2:106968	B117L	108135	108488	synonymous_variant|LOW|p.His22His
Arm/07/CBM/c4	G/A	108747	Arm/07/CBM/c2:107292	B407L	108495	108992	synonymous_variant|LOW|p.His82His
Arm/07/CBM/c4	C/T	108819	Arm/07/CBM/c2:107364	B407L	108495	108992	synonymous_variant|LOW|p.Gly58Gly
Arm/07/CBM/c4	T/C	108831	Arm/07/CBM/c2:107376	B407L	108495	108992	synonymous_variant|LOW|p.Gly54Gly
Arm/07/CBM/c4	C/T	109014	Arm/07/CBM/c2:107559	No gene	-	-	.
Arm/07/CBM/c4	G/A	109041	Arm/07/CBM/c2:107586	No gene	-	-	.
Arm/07/CBM/c4	G/A	109113	Arm/07/CBM/c2:107658	B407L	109100	109720	missense_variant|MODERATE|p.Ala203Val
Arm/07/CBM/c4	A/T	109181	Arm/07/CBM/c2:107726	B407L	109100	109720	synonymous_variant|LOW|p.Leu180Leu
Arm/07/CBM/c4	T/TCCATTGCGTATAC	109307	Arm/07/CBM/c2:107854	B407L	109100	109720	frameshift_variant|HIGH|p.Val139fs
Arm/07/CBM/c4	G/GGC	109308	Arm/07/CBM/c2:107868	B407L	109100	109720	frameshift_variant|HIGH|p.Thr138fs
Arm/07/CBM/c4	A/G	109356	Arm/07/CBM/c2:107916	B407L	109100	109720	missense_variant|MODERATE|p.Val122Ala
Arm/07/CBM/c4	A/G	109371	Arm/07/CBM/c2:107931	B407L	109100	109720	missense_variant|MODERATE|p.Val117Ala
Arm/07/CBM/c4	A/G	109380	Arm/07/CBM/c2:107940	B407L	109100	109720	missense_variant|MODERATE|p.Val114Ala
Arm/07/CBM/c4	TCA/T	109399	Arm/07/CBM/c2:107959	B407L	109100	109720	frameshift_variant|HIGH|p.Val107fs
Arm/07/CBM/c4	G/C	109462	Arm/07/CBM/c2:108020	B407L	109100	109720	missense_variant|MODERATE|p.Arg87Gly
Arm/07/CBM/c4	C/T	109492	Arm/07/CBM/c2:108050	B407L	109100	109720	missense_variant|MODERATE|p.Val77Ile
Arm/07/CBM/c4	A/G	109496	Arm/07/CBM/c2:108054	B407L	109100	109720	synonymous_variant|LOW|p.His75His
Arm/07/CBM/c4	C/T	109499	Arm/07/CBM/c2:108057	B407L	109100	109720	synonymous_variant|LOW|p.Pro74Pro
Arm/07/CBM/c4	A/G	109523	Arm/07/CBM/c2:108081	B407L	109100	109720	synonymous_variant|LOW|p.Asp66Asp
Arm/07/CBM/c4	G/A	109574	Arm/07/CBM/c2:108132	B407L	109100	109720	synonymous_variant|LOW|p.Phe49Phe
Arm/07/CBM/c4	T/C	109601	Arm/07/CBM/c2:108159	B407L	109100	109720	synonymous_variant|LOW|p.Lys40Lys
Arm/07/CBM/c4	T/C	109628	Arm/07/CBM/c2:108186	B407L	109100	109720	synonymous_variant|LOW|p.Glu31Glu
Arm/07/CBM/c4	T/C	109673	Arm/07/CBM/c2:108231	B407L	109100	109720	synonymous_variant|LOW|p.Thr16Thr
Arm/07/CBM/c4	C/T	109679	Arm/07/CBM/c2:108237	B407L	109100	109720	synonymous_variant|LOW|p.Gly14Gly
Arm/07/CBM/c4	C/T	109808	Arm/07/CBM/c2:108366	B175L	109748	110275	synonymous_variant|LOW|p.Ala156Ala
Arm/07/CBM/c4	C/T	109865	Arm/07/CBM/c2:108423	B175L	109748	110275	synonymous_variant|LOW|p.Lys137Lys
Arm/07/CBM/c4	C/T	110060	Arm/07/CBM/c2:108618	B175L	109748	110275	synonymous_variant|LOW|p.Pro72Pro
Arm/07/CBM/c4	A/G	110063	Arm/07/CBM/c2:108621	B175L	109748	110275	synonymous_variant|LOW|p.Val71Val
Arm/07/CBM/c4	C/T	110087	Arm/07/CBM/c2:108645	B175L	109748	110275	synonymous_variant|LOW|p.Thr63Thr
Arm/07/CBM/c4	A/G	110132	Arm/07/CBM/c2:108690	B175L	109748	110275	synonymous_variant|LOW|p.Thr48Thr
Arm/07/CBM/c4	T/A	110212	Arm/07/CBM/c2:108770	B175L	109748	110275	missense_variant|MODERATE|p.Thr22Ser
Arm/07/CBM/c4	G/A	110390	Arm/07/CBM/c2:108948	B263R	110322	111113	synonymous_variant|LOW|p.Thr23Thr
Arm/07/CBM/c4	C/T	110453	Arm/07/CBM/c2:109011	B263R	110322	111113	synonymous_variant|LOW|p.Ile44Ile
Arm/07/CBM/c4	C/T	110456	Arm/07/CBM/c2:109014	B263R	110322	111113	synonymous_variant|LOW|p.Ala45Ala
Arm/07/CBM/c4	C/T	110585	Arm/07/CBM/c2:109143	B263R	110322	111113	synonymous_variant|LOW|p.Thr88Thr
Arm/07/CBM/c4	T/C	110609	Arm/07/CBM/c2:109167	B263R	110322	111113	synonymous_variant|LOW|p.Ala96Ala
Arm/07/CBM/c4	C/T	110792	Arm/07/CBM/c2:109350	B263R	110322	111113	synonymous_variant|LOW|p.Ile157Ile
Arm/07/CBM/c4	T/C	111037	Arm/07/CBM/c2:109595	B263R	110322	111113	missense_variant|MODERATE|p.Ile239Thr
Arm/07/CBM/c4	G/T	111143	Arm/07/CBM/c2:109701	B66L	111110	111310	synonymous_variant|LOW|p.Ile56Ile
Arm/07/CBM/c4	G/A	111251	Arm/07/CBM/c2:109809	B66L	111110	111310	synonymous_variant|LOW|p.Ala20Ala
Arm/07/CBM/c4	G/A	111439	Arm/07/CBM/c2:109997	G1340L	111316	115338	synonymous_variant|LOW|p.Leu1300Leu
Arm/07/CBM/c4	A/G	111667	Arm/07/CBM/c2:110225	G1340L	111316	115338	synonymous_variant|LOW|p.Asp1224Asp
Arm/07/CBM/c4	C/T	111970	Arm/07/CBM/c2:110528	G1340L	111316	115338	synonymous_variant|LOW|p.Leu1123Leu
Arm/07/CBM/c4	A/G	112420	Arm/07/CBM/c2:110978	G1340L	111316	115338	synonymous_variant|LOW|p.Cys973Cys
Arm/07/CBM/c4	C/T	112446	Arm/07/CBM/c2:111004	G1340L	111316	115338	missense_variant|MODERATE|p.Val965Ile
Arm/07/CBM/c4	T/C	112622	Arm/07/CBM/c2:111180	G1340L	111316	115338	missense_variant|MODERATE|p.Glu906Gly
Arm/07/CBM/c4	C/T	112717	Arm/07/CBM/c2:111275	G1340L	111316	115338	synonymous_variant|LOW|p.Gln874Gln
Arm/07/CBM/c4	C/T	112828	Arm/07/CBM/c2:111386	G1340L	111316	115338	synonymous_variant|LOW|p.Thr837Thr
Arm/07/CBM/c4	A/G	112870	Arm/07/CBM/c2:111428	G1340L	111316	115338	synonymous_variant|LOW|p.Ala823Ala
Arm/07/CBM/c4	T/C	113002	Arm/07/CBM/c2:111560	G1340L	111316	115338	synonymous_variant|LOW|p.Gln779Gln
Arm/07/CBM/c4	C/T	113685	Arm/07/CBM/c2:112243	G1340L	111316	115338	missense_variant|MODERATE|p.Ala552Thr
Arm/07/CBM/c4	T/C	113829	Arm/07/CBM/c2:112387	G1340L	111316	115338	missense_variant|MODERATE|p.Ile504Val
Arm/07/CBM/c4	A/G	113941	Arm/07/CBM/c2:112499	G1340L	111316	115338	synonymous_variant|LOW|p.Ser466Ser
Arm/07/CBM/c4	G/A	114010	Arm/07/CBM/c2:112568	G1340L	111316	115338	synonymous_variant|LOW|p.Pro443Pro
Arm/07/CBM/c4	C/T	114040	Arm/07/CBM/c2:112598	G1340L	111316	115338	synonymous_variant|LOW|p.Thr433Thr
Arm/07/CBM/c4	G/A	114142	Arm/07/CBM/c2:112700	G1340L	111316	115338	synonymous_variant|LOW|p.Asn399Asn
Arm/07/CBM/c4	G/A	114145	Arm/07/CBM/c2:112703	G1340L	111316	115338	synonymous_variant|LOW|p.Asn398Asn
Arm/07/CBM/c4	C/T	114328	Arm/07/CBM/c2:112886	G1340L	111316	115338	synonymous_variant|LOW|p.Pro337Pro
Arm/07/CBM/c4	G/A	114346	Arm/07/CBM/c2:112904	G1340L	111316	115338	synonymous_variant|LOW|p.Asn331Asn
Arm/07/CBM/c4	C/T	114379	Arm/07/CBM/c2:112937	G1340L	111316	115338	synonymous_variant|LOW|p.Ser320Ser
Arm/07/CBM/c4	T/C	114409	Arm/07/CBM/c2:112967	G1340L	111316	115338	synonymous_variant|LOW|p.Leu310Leu
Arm/07/CBM/c4	T/A	114502	Arm/07/CBM/c2:113060	G1340L	111316	115338	synonymous_variant|LOW|p.Leu279Leu
Arm/07/CBM/c4	C/T	114664	Arm/07/CBM/c2:113222	G1340L	111316	115338	missense_variant|MODERATE|p.Met225Ile
Arm/07/CBM/c4	C/T	114718	Arm/07/CBM/c2:113276	G1340L	111316	115338	synonymous_variant|LOW|p.Val207Val
Arm/07/CBM/c4	G/C	114816	Arm/07/CBM/c2:113374	G1340L	111316	115338	missense_variant|MODERATE|p.Leu175Val
Arm/07/CBM/c4	G/A	114861	Arm/07/CBM/c2:113419	G1340L	111316	115338	synonymous_variant|LOW|p.Leu160Leu
Arm/07/CBM/c4	G/A	114910	Arm/07/CBM/c2:113468	G1340L	111316	115338	synonymous_variant|LOW|p.Asn143Asn
Arm/07/CBM/c4	T/G	115068	Arm/07/CBM/c2:113626	G1340L	111316	115338	missense_variant|MODERATE|p.Ser91Arg
Arm/07/CBM/c4	C/T	115084	Arm/07/CBM/c2:113642	G1340L	111316	115338	synonymous_variant|LOW|p.Lys85Lys
Arm/07/CBM/c4	G/A	115105	Arm/07/CBM/c2:113663	G1340L	111316	115338	synonymous_variant|LOW|p.Asp78Asp
Arm/07/CBM/c4	G/A	115117	Arm/07/CBM/c2:113675	G1340L	111316	115338	synonymous_variant|LOW|p.Gly74Gly
Arm/07/CBM/c4	T/C	115155	Arm/07/CBM/c2:113713	G1340L	111316	115338	missense_variant|MODERATE|p.Lys62Glu
Arm/07/CBM/c4	A/G	115183	Arm/07/CBM/c2:113741	G1340L	111316	115338	synonymous_variant|LOW|p.Asp52Asp
Arm/07/CBM/c4	A/G	115203	Arm/07/CBM/c2:113761	G1340L	111316	115338	synonymous_variant|LOW|p.Leu46Leu
Arm/07/CBM/c4	A/G	115228	Arm/07/CBM/c2:113786	G1340L	111316	115338	synonymous_variant|LOW|p.Asn37Asn
Arm/07/CBM/c4	C/A	115237	Arm/07/CBM/c2:113795	G1340L	111316	115338	synonymous_variant|LOW|p.Val34Val
Arm/07/CBM/c4	G/A	115280	Arm/07/CBM/c2:113838	G1340L	111316	115338	missense_variant|MODERATE|p.Ala20Val
Arm/07/CBM/c4	C/T	115665	Arm/07/CBM/c2:114223	G1211R	115391	119014	missense_variant|MODERATE|p.Ala92Val
Arm/07/CBM/c4	G/A	115795	Arm/07/CBM/c2:114353	G1211R	115391	119014	synonymous_variant|LOW|p.Leu135Leu
Arm/07/CBM/c4	T/C	115807	Arm/07/CBM/c2:114365	G1211R	115391	119014	synonymous_variant|LOW|p.Gly139Gly
Arm/07/CBM/c4	C/G	115816	Arm/07/CBM/c2:114374	G1211R	115391	119014	synonymous_variant|LOW|p.Thr142Thr
Arm/07/CBM/c4	C/T	115840	Arm/07/CBM/c2:114398	G1211R	115391	119014	synonymous_variant|LOW|p.Tyr150Tyr
Arm/07/CBM/c4	G/A	115861	Arm/07/CBM/c2:114419	G1211R	115391	119014	synonymous_variant|LOW|p.Glu157Glu
Arm/07/CBM/c4	C/T	115862	Arm/07/CBM/c2:114420	G1211R	115391	119014	synonymous_variant|LOW|p.Leu158Leu
Arm/07/CBM/c4	G/A	115870	Arm/07/CBM/c2:114428	G1211R	115391	119014	synonymous_variant|LOW|p.Leu160Leu
Arm/07/CBM/c4	G/A	115970	Arm/07/CBM/c2:114528	G1211R	115391	119014	missense_variant|MODERATE|p.Asp194Asn
Arm/07/CBM/c4	T/C	116140	Arm/07/CBM/c2:114698	G1211R	115391	119014	synonymous_variant|LOW|p.Thr250Thr
Arm/07/CBM/c4	C/T	116204	Arm/07/CBM/c2:114762	G1211R	115391	119014	synonymous_variant|LOW|p.Leu272Leu
Arm/07/CBM/c4	C/T	116227	Arm/07/CBM/c2:114785	G1211R	115391	119014	synonymous_variant|LOW|p.Phe279Phe
Arm/07/CBM/c4	T/C	116389	Arm/07/CBM/c2:114947	G1211R	115391	119014	synonymous_variant|LOW|p.Tyr333Tyr
Arm/07/CBM/c4	G/A	116392	Arm/07/CBM/c2:114950	G1211R	115391	119014	synonymous_variant|LOW|p.Val334Val
Arm/07/CBM/c4	C/T	116522	Arm/07/CBM/c2:115080	G1211R	115391	119014	synonymous_variant|LOW|p.Leu378Leu
Arm/07/CBM/c4	A/G	116524	Arm/07/CBM/c2:115082	G1211R	115391	119014	synonymous_variant|LOW|p.Leu378Leu
Arm/07/CBM/c4	C/G	116572	Arm/07/CBM/c2:115130	G1211R	115391	119014	synonymous_variant|LOW|p.Pro394Pro
Arm/07/CBM/c4	G/A	116602	Arm/07/CBM/c2:115160	G1211R	115391	119014	synonymous_variant|LOW|p.Thr404Thr
Arm/07/CBM/c4	T/C	116611	Arm/07/CBM/c2:115169	G1211R	115391	119014	synonymous_variant|LOW|p.Ser407Ser
Arm/07/CBM/c4	G/A	116617	Arm/07/CBM/c2:115175	G1211R	115391	119014	synonymous_variant|LOW|p.Lys409Lys
Arm/07/CBM/c4	G/A	116620	Arm/07/CBM/c2:115178	G1211R	115391	119014	missense_variant|MODERATE|p.Met410Ile
Arm/07/CBM/c4	C/T	116635	Arm/07/CBM/c2:115193	G1211R	115391	119014	synonymous_variant|LOW|p.Tyr415Tyr
Arm/07/CBM/c4	C/T	116716	Arm/07/CBM/c2:115274	G1211R	115391	119014	synonymous_variant|LOW|p.Ile442Ile
Arm/07/CBM/c4	T/C	116717	Arm/07/CBM/c2:115275	G1211R	115391	119014	synonymous_variant|LOW|p.Leu443Leu
Arm/07/CBM/c4	T/C	116732	Arm/07/CBM/c2:115290	G1211R	115391	119014	synonymous_variant|LOW|p.Leu448Leu
Arm/07/CBM/c4	T/C	116764	Arm/07/CBM/c2:115322	G1211R	115391	119014	synonymous_variant|LOW|p.His458His
Arm/07/CBM/c4	T/C	116773	Arm/07/CBM/c2:115331	G1211R	115391	119014	synonymous_variant|LOW|p.Cys461Cys
Arm/07/CBM/c4	T/C	116794	Arm/07/CBM/c2:115352	G1211R	115391	119014	synonymous_variant|LOW|p.Ala468Ala
Arm/07/CBM/c4	G/A	116806	Arm/07/CBM/c2:115364	G1211R	115391	119014	synonymous_variant|LOW|p.Glu472Glu
Arm/07/CBM/c4	C/T	116827	Arm/07/CBM/c2:115385	G1211R	115391	119014	synonymous_variant|LOW|p.Ser479Ser
Arm/07/CBM/c4	T/C	116836	Arm/07/CBM/c2:115394	G1211R	115391	119014	synonymous_variant|LOW|p.Ala482Ala
Arm/07/CBM/c4	G/A	116839	Arm/07/CBM/c2:115397	G1211R	115391	119014	synonymous_variant|LOW|p.Arg483Arg
Arm/07/CBM/c4	G/C	116866	Arm/07/CBM/c2:115424	G1211R	115391	119014	synonymous_variant|LOW|p.Pro492Pro
Arm/07/CBM/c4	T/A	116881	Arm/07/CBM/c2:115439	G1211R	115391	119014	synonymous_variant|LOW|p.Ile497Ile
Arm/07/CBM/c4	C/A	116920	Arm/07/CBM/c2:115478	G1211R	115391	119014	synonymous_variant|LOW|p.Thr510Thr
Arm/07/CBM/c4	C/T	116923	Arm/07/CBM/c2:115481	G1211R	115391	119014	synonymous_variant|LOW|p.Gly511Gly
Arm/07/CBM/c4	T/C	116929	Arm/07/CBM/c2:115487	G1211R	115391	119014	synonymous_variant|LOW|p.Asp513Asp
Arm/07/CBM/c4	A/T	117010	Arm/07/CBM/c2:115568	G1211R	115391	119014	missense_variant|MODERATE|p.Lys540Asn
Arm/07/CBM/c4	A/G	117091	Arm/07/CBM/c2:115649	G1211R	115391	119014	synonymous_variant|LOW|p.Arg567Arg
Arm/07/CBM/c4	A/G	117121	Arm/07/CBM/c2:115679	G1211R	115391	119014	synonymous_variant|LOW|p.Leu577Leu
Arm/07/CBM/c4	A/G	117157	Arm/07/CBM/c2:115715	G1211R	115391	119014	synonymous_variant|LOW|p.Arg589Arg
Arm/07/CBM/c4	C/T	117391	Arm/07/CBM/c2:115949	G1211R	115391	119014	synonymous_variant|LOW|p.Leu667Leu
Arm/07/CBM/c4	T/C	117505	Arm/07/CBM/c2:116063	G1211R	115391	119014	synonymous_variant|LOW|p.Asn705Asn
Arm/07/CBM/c4	A/G	117517	Arm/07/CBM/c2:116075	G1211R	115391	119014	synonymous_variant|LOW|p.Thr709Thr
Arm/07/CBM/c4	G/A	117610	Arm/07/CBM/c2:116168	G1211R	115391	119014	synonymous_variant|LOW|p.Arg740Arg
Arm/07/CBM/c4	C/T	117694	Arm/07/CBM/c2:116252	G1211R	115391	119014	synonymous_variant|LOW|p.Tyr768Tyr
Arm/07/CBM/c4	T/A	117799	Arm/07/CBM/c2:116357	G1211R	115391	119014	synonymous_variant|LOW|p.Gly803Gly
Arm/07/CBM/c4	G/A	117829	Arm/07/CBM/c2:116387	G1211R	115391	119014	synonymous_variant|LOW|p.Leu813Leu
Arm/07/CBM/c4	C/T	118030	Arm/07/CBM/c2:116588	G1211R	115391	119014	synonymous_variant|LOW|p.Ala880Ala
Arm/07/CBM/c4	T/C	118054	Arm/07/CBM/c2:116612	G1211R	115391	119014	synonymous_variant|LOW|p.Pro888Pro
Arm/07/CBM/c4	A/G	118096	Arm/07/CBM/c2:116654	G1211R	115391	119014	synonymous_variant|LOW|p.Gln902Gln
Arm/07/CBM/c4	T/C	118111	Arm/07/CBM/c2:116669	G1211R	115391	119014	synonymous_variant|LOW|p.Ile907Ile
Arm/07/CBM/c4	A/T	118189	Arm/07/CBM/c2:116747	G1211R	115391	119014	synonymous_variant|LOW|p.Pro933Pro
Arm/07/CBM/c4	T/C	118279	Arm/07/CBM/c2:116837	G1211R	115391	119014	synonymous_variant|LOW|p.Asn963Asn
Arm/07/CBM/c4	C/T	118315	Arm/07/CBM/c2:116873	G1211R	115391	119014	synonymous_variant|LOW|p.Ala975Ala
Arm/07/CBM/c4	A/G	118339	Arm/07/CBM/c2:116897	G1211R	115391	119014	synonymous_variant|LOW|p.Val983Val
Arm/07/CBM/c4	T/A	118383	Arm/07/CBM/c2:116941	G1211R	115391	119014	missense_variant|MODERATE|p.Ile998Asn
Arm/07/CBM/c4	G/A	118409	Arm/07/CBM/c2:116967	G1211R	115391	119014	missense_variant|MODERATE|p.Val1007Ile
Arm/07/CBM/c4	G/A	118508	Arm/07/CBM/c2:117066	G1211R	115391	119014	missense_variant|MODERATE|p.Ala1040Thr
Arm/07/CBM/c4	G/A	118512	Arm/07/CBM/c2:117070	G1211R	115391	119014	missense_variant|MODERATE|p.Arg1041Gln
Arm/07/CBM/c4	C/T	118530	Arm/07/CBM/c2:117088	G1211R	115391	119014	missense_variant|MODERATE|p.Ser1047Phe
Arm/07/CBM/c4	G/A	118581	Arm/07/CBM/c2:117139	G1211R	115391	119014	missense_variant|MODERATE|p.Arg1064His
Arm/07/CBM/c4	CTTT/C	118587	Arm/07/CBM/c2:117145	G1211R	115391	119014	disruptive_inframe_deletion|MODERATE|p.Leu1067del
Arm/07/CBM/c4	A/T	118594	Arm/07/CBM/c2:117149	G1211R	115391	119014	synonymous_variant|LOW|p.Ala1068Ala
Arm/07/CBM/c4	G/T	118600	Arm/07/CBM/c2:117155	G1211R	115391	119014	missense_variant|MODERATE|p.Lys1070Asn
Arm/07/CBM/c4	C/G	118602	Arm/07/CBM/c2:117157	G1211R	115391	119014	missense_variant|MODERATE|p.Pro1071Arg
Arm/07/CBM/c4	C/A	118603	Arm/07/CBM/c2:117158	G1211R	115391	119014	synonymous_variant|LOW|p.Pro1071Pro
Arm/07/CBM/c4	TCCAGCTGGCAAC/T	118624	Arm/07/CBM/c2:117179	G1211R	115391	119014	disruptive_inframe_deletion|MODERATE|p.Gly1081_Ala1084del
Arm/07/CBM/c4	T/C	118819	Arm/07/CBM/c2:117362	G1211R	115391	119014	synonymous_variant|LOW|p.Ser1143Ser
Arm/07/CBM/c4	G/A	118855	Arm/07/CBM/c2:117398	G1211R	115391	119014	synonymous_variant|LOW|p.Lys1155Lys
Arm/07/CBM/c4	G/A	118888	Arm/07/CBM/c2:117431	G1211R	115391	119014	synonymous_variant|LOW|p.Ala1166Ala
Arm/07/CBM/c4	C/T	118907	Arm/07/CBM/c2:117450	G1211R	115391	119014	missense_variant|MODERATE|p.Leu1173Phe
Arm/07/CBM/c4	T/C	118924	Arm/07/CBM/c2:117467	G1211R	115391	119014	synonymous_variant|LOW|p.Asn1178Asn
Arm/07/CBM/c4	C/T	118931	Arm/07/CBM/c2:117474	G1211R	115391	119014	missense_variant|MODERATE|p.Pro1181Ser
Arm/07/CBM/c4	A/G	118933	Arm/07/CBM/c2:117476	G1211R	115391	119014	synonymous_variant|LOW|p.Pro1181Pro
Arm/07/CBM/c4	T/C	119047	Arm/07/CBM/c2:117590	CP123L	119011	119211	synonymous_variant|LOW|p.Ala55Ala
Arm/07/CBM/c4	G/A	119050	Arm/07/CBM/c2:117593	CP123L	119011	119211	synonymous_variant|LOW|p.His54His
Arm/07/CBM/c4	C/G	119053	Arm/07/CBM/c2:117596	CP123L	119011	119211	missense_variant|MODERATE|p.Glu53Asp
Arm/07/CBM/c4	G/A	119056	Arm/07/CBM/c2:117599	CP123L	119011	119211	synonymous_variant|LOW|p.Phe52Phe
Arm/07/CBM/c4	C/T	119062	Arm/07/CBM/c2:117605	CP123L	119011	119211	synonymous_variant|LOW|p.Arg50Arg
Arm/07/CBM/c4	A/G	119074	Arm/07/CBM/c2:117617	CP123L	119011	119211	synonymous_variant|LOW|p.Gly46Gly
Arm/07/CBM/c4	T/C	119086	Arm/07/CBM/c2:117629	CP123L	119011	119211	synonymous_variant|LOW|p.Ala42Ala
Arm/07/CBM/c4	T/C	119182	Arm/07/CBM/c2:117725	CP123L	119011	119211	synonymous_variant|LOW|p.Val10Val
Arm/07/CBM/c4	C/T	119203	Arm/07/CBM/c2:117746	CP123L	119193	119384	missense_variant|MODERATE|p.Arg61Lys
Arm/07/CBM/c4	ATTTTT/A	119229	Arm/07/CBM/c2:117772	CP123L	119193	119384	frameshift_variant|HIGH|p.Lys51fs
Arm/07/CBM/c4	T/G	119244	Arm/07/CBM/c2:117782	CP123L	119193	119384	synonymous_variant|LOW|p.Pro47Pro
Arm/07/CBM/c4	AG/A	119247	Arm/07/CBM/c2:117785	CP123L	119193	119384	frameshift_variant|HIGH|p.Pro46fs
Arm/07/CBM/c4	G/GC	119252	Arm/07/CBM/c2:117791	CP123L	119193	119384	frameshift_variant|HIGH|p.Leu45fs
Arm/07/CBM/c4	G/A	119288	Arm/07/CBM/c2:117826	CP123L	119193	119384	missense_variant|MODERATE|p.Pro33Ser
Arm/07/CBM/c4	T/C	119293	Arm/07/CBM/c2:117831	CP123L	119193	119384	missense_variant|MODERATE|p.Glu31Gly
Arm/07/CBM/c4	T/C	119458	Arm/07/CBM/c2:117996	No gene	-	-	.
Arm/07/CBM/c4	G/A	119461	Arm/07/CBM/c2:117999	No gene	-	-	.
Arm/07/CBM/c4	G/A	119463	Arm/07/CBM/c2:118001	No gene	-	-	.
Arm/07/CBM/c4	T/C	119464	Arm/07/CBM/c2:118002	No gene	-	-	.
Arm/07/CBM/c4	G/A	119465	Arm/07/CBM/c2:118003	No gene	-	-	.
Arm/07/CBM/c4	TTTA/T	119468	Arm/07/CBM/c2:118006	No gene	-	-	INDEL
Arm/07/CBM/c4	A/G	119473	Arm/07/CBM/c2:118008	No gene	-	-	.
Arm/07/CBM/c4	T/G	119480	Arm/07/CBM/c2:118015	No gene	-	-	.
Arm/07/CBM/c4	G/A	119483	Arm/07/CBM/c2:118018	No gene	-	-	.
Arm/07/CBM/c4	T/C	119502	Arm/07/CBM/c2:118037	BA71V-CP2475L (p220)	119493	126920	synonymous_variant|LOW|p.Arg2473Arg
Arm/07/CBM/c4	G/A	119511	Arm/07/CBM/c2:118046	BA71V-CP2475L (p220)	119493	126920	synonymous_variant|LOW|p.Ser2470Ser
Arm/07/CBM/c4	G/A	119565	Arm/07/CBM/c2:118100	BA71V-CP2475L (p220)	119493	126920	synonymous_variant|LOW|p.Tyr2452Tyr
Arm/07/CBM/c4	G/A	119607	Arm/07/CBM/c2:118142	BA71V-CP2475L (p220)	119493	126920	synonymous_variant|LOW|p.Leu2438Leu
Arm/07/CBM/c4	G/A	119721	Arm/07/CBM/c2:118256	BA71V-CP2475L (p220)	119493	126920	synonymous_variant|LOW|p.Ile2400Ile
Arm/07/CBM/c4	G/C	119814	Arm/07/CBM/c2:118349	BA71V-CP2475L (p220)	119493	126920	synonymous_variant|LOW|p.Leu2369Leu
Arm/07/CBM/c4	C/T	119829	Arm/07/CBM/c2:118364	BA71V-CP2475L (p220)	119493	126920	synonymous_variant|LOW|p.Thr2364Thr
Arm/07/CBM/c4	A/G	119838	Arm/07/CBM/c2:118373	BA71V-CP2475L (p220)	119493	126920	synonymous_variant|LOW|p.Ile2361Ile
Arm/07/CBM/c4	A/G	119839	Arm/07/CBM/c2:118374	BA71V-CP2475L (p220)	119493	126920	missense_variant|MODERATE|p.Ile2361Thr
Arm/07/CBM/c4	G/A	119841	Arm/07/CBM/c2:118376	BA71V-CP2475L (p220)	119493	126920	synonymous_variant|LOW|p.Pro2360Pro
Arm/07/CBM/c4	G/T	119842	Arm/07/CBM/c2:118377	BA71V-CP2475L (p220)	119493	126920	missense_variant|MODERATE|p.Pro2360His
Arm/07/CBM/c4	C/T	119855	Arm/07/CBM/c2:118390	BA71V-CP2475L (p220)	119493	126920	missense_variant|MODERATE|p.Asp2356Asn
Arm/07/CBM/c4	T/A	119856	Arm/07/CBM/c2:118391	BA71V-CP2475L (p220)	119493	126920	missense_variant|MODERATE|p.Arg2355Ser
Arm/07/CBM/c4	C/A	119857	Arm/07/CBM/c2:118392	BA71V-CP2475L (p220)	119493	126920	missense_variant|MODERATE|p.Arg2355Ile
Arm/07/CBM/c4	T/TCCT	119858	Arm/07/CBM/c2:118395	BA71V-CP2475L (p220)	119493	126920	conservative_inframe_insertion|MODERATE|p.Pro2354_Arg2355insArg
Arm/07/CBM/c4	A/T	119868	Arm/07/CBM/c2:118406	BA71V-CP2475L (p220)	119493	126920	synonymous_variant|LOW|p.Arg2351Arg
Arm/07/CBM/c4	G/C	119870	Arm/07/CBM/c2:118408	BA71V-CP2475L (p220)	119493	126920	missense_variant|MODERATE|p.Arg2351Gly
Arm/07/CBM/c4	G/T	119874	Arm/07/CBM/c2:118412	BA71V-CP2475L (p220)	119493	126920	synonymous_variant|LOW|p.Pro2349Pro
Arm/07/CBM/c4	T/C	119877	Arm/07/CBM/c2:118415	BA71V-CP2475L (p220)	119493	126920	synonymous_variant|LOW|p.Ala2348Ala
Arm/07/CBM/c4	C/G	119879	Arm/07/CBM/c2:118417	BA71V-CP2475L (p220)	119493	126920	missense_variant|MODERATE|p.Ala2348Pro
Arm/07/CBM/c4	C/T	119881	Arm/07/CBM/c2:118419	BA71V-CP2475L (p220)	119493	126920	missense_variant|MODERATE|p.Arg2347Gln
Arm/07/CBM/c4	C/T	119888	Arm/07/CBM/c2:118426	BA71V-CP2475L (p220)	119493	126920	missense_variant|MODERATE|p.Val2345Ile
Arm/07/CBM/c4	T/G	119892	Arm/07/CBM/c2:118430	BA71V-CP2475L (p220)	119493	126920	synonymous_variant|LOW|p.Gly2343Gly
Arm/07/CBM/c4	C/G	119893	Arm/07/CBM/c2:118431	BA71V-CP2475L (p220)	119493	126920	missense_variant|MODERATE|p.Gly2343Ala
Arm/07/CBM/c4	G/A	119898	Arm/07/CBM/c2:118436	BA71V-CP2475L (p220)	119493	126920	synonymous_variant|LOW|p.Ser2341Ser
Arm/07/CBM/c4	T/C	119900	Arm/07/CBM/c2:118438	BA71V-CP2475L (p220)	119493	126920	missense_variant|MODERATE|p.Ser2341Gly
Arm/07/CBM/c4	A/G	119901	Arm/07/CBM/c2:118439	BA71V-CP2475L (p220)	119493	126920	synonymous_variant|LOW|p.Pro2340Pro
Arm/07/CBM/c4	T/G	119915	Arm/07/CBM/c2:118453	BA71V-CP2475L (p220)	119493	126920	synonymous_variant|LOW|p.Arg2336Arg
Arm/07/CBM/c4	A/G	119920	Arm/07/CBM/c2:118458	BA71V-CP2475L (p220)	119493	126920	missense_variant|MODERATE|p.Val2334Ala
Arm/07/CBM/c4	C/T	119921	Arm/07/CBM/c2:118459	BA71V-CP2475L (p220)	119493	126920	missense_variant|MODERATE|p.Val2334Ile
Arm/07/CBM/c4	A/T	119922	Arm/07/CBM/c2:118460	BA71V-CP2475L (p220)	119493	126920	missense_variant|MODERATE|p.Asn2333Lys
Arm/07/CBM/c4	A/T	119926	Arm/07/CBM/c2:118464	BA71V-CP2475L (p220)	119493	126920	missense_variant|MODERATE|p.Phe2332Tyr
Arm/07/CBM/c4	C/T	119940	Arm/07/CBM/c2:118478	BA71V-CP2475L (p220)	119493	126920	synonymous_variant|LOW|p.Leu2327Leu
Arm/07/CBM/c4	A/G	119942	Arm/07/CBM/c2:118480	BA71V-CP2475L (p220)	119493	126920	synonymous_variant|LOW|p.Leu2327Leu
Arm/07/CBM/c4	A/C	119943	Arm/07/CBM/c2:118481	BA71V-CP2475L (p220)	119493	126920	synonymous_variant|LOW|p.Thr2326Thr
Arm/07/CBM/c4	T/A	119946	Arm/07/CBM/c2:118484	BA71V-CP2475L (p220)	119493	126920	missense_variant|MODERATE|p.Glu2325Asp
Arm/07/CBM/c4	C/T	119948	Arm/07/CBM/c2:118486	BA71V-CP2475L (p220)	119493	126920	missense_variant|MODERATE|p.Glu2325Lys
Arm/07/CBM/c4	TG/T	119955	Arm/07/CBM/c2:118493	BA71V-CP2475L (p220)	119493	126920	frameshift_variant|HIGH|p.Thr2322fs
Arm/07/CBM/c4	T/C	119958	Arm/07/CBM/c2:118495	BA71V-CP2475L (p220)	119493	126920	synonymous_variant|LOW|p.Arg2321Arg
Arm/07/CBM/c4	T/TT	119958	Arm/07/CBM/c2:118497	BA71V-CP2475L (p220)	119493	126920	frameshift_variant|HIGH|p.Thr2322fs
Arm/07/CBM/c4	A/G	119964	Arm/07/CBM/c2:118502	BA71V-CP2475L (p220)	119493	126920	synonymous_variant|LOW|p.Asp2319Asp
Arm/07/CBM/c4	C/T	119966	Arm/07/CBM/c2:118504	BA71V-CP2475L (p220)	119493	126920	missense_variant|MODERATE|p.Asp2319Asn
Arm/07/CBM/c4	G/A	119971	Arm/07/CBM/c2:118509	BA71V-CP2475L (p220)	119493	126920	missense_variant|MODERATE|p.Ala2317Val
Arm/07/CBM/c4	G/T	119976	Arm/07/CBM/c2:118514	BA71V-CP2475L (p220)	119493	126920	missense_variant|MODERATE|p.Asp2315Glu
Arm/07/CBM/c4	T/A	119977	Arm/07/CBM/c2:118515	BA71V-CP2475L (p220)	119493	126920	missense_variant|MODERATE|p.Asp2315Val
Arm/07/CBM/c4	C/G	119978	Arm/07/CBM/c2:118516	BA71V-CP2475L (p220)	119493	126920	missense_variant|MODERATE|p.Asp2315His
Arm/07/CBM/c4	G/A	119980	Arm/07/CBM/c2:118518	BA71V-CP2475L (p220)	119493	126920	missense_variant|MODERATE|p.Thr2314Met
Arm/07/CBM/c4	A/G	119982	Arm/07/CBM/c2:118520	BA71V-CP2475L (p220)	119493	126920	synonymous_variant|LOW|p.Phe2313Phe
Arm/07/CBM/c4	T/C	119990	Arm/07/CBM/c2:118528	BA71V-CP2475L (p220)	119493	126920	missense_variant|MODERATE|p.Thr2311Ala
Arm/07/CBM/c4	C/T	119991	Arm/07/CBM/c2:118529	BA71V-CP2475L (p220)	119493	126920	missense_variant|MODERATE|p.Met2310Ile
Arm/07/CBM/c4	T/A	119996	Arm/07/CBM/c2:118534	BA71V-CP2475L (p220)	119493	126920	missense_variant|MODERATE|p.Ile2309Leu
Arm/07/CBM/c4	ATGG/A	119998	Arm/07/CBM/c2:118536	BA71V-CP2475L (p220)	119493	126920	disruptive_inframe_deletion|MODERATE|p.Ala2307_Ile2308delinsVal
Arm/07/CBM/c4	G/GGG	120005	Arm/07/CBM/c2:118542	BA71V-CP2475L (p220)	119493	126920	frameshift_variant|HIGH|p.Ala2307fs
Arm/07/CBM/c4	A/AG	120007	Arm/07/CBM/c2:118546	BA71V-CP2475L (p220)	119493	126920	frameshift_variant|HIGH|p.Ile2305fs
Arm/07/CBM/c4	T/TT	120012	Arm/07/CBM/c2:118552	BA71V-CP2475L (p220)	119493	126920	frameshift_variant|HIGH|p.Asn2304fs
Arm/07/CBM/c4	A/C	120016	Arm/07/CBM/c2:118555	BA71V-CP2475L (p220)	119493	126920	missense_variant|MODERATE|p.Ile2302Ser
Arm/07/CBM/c4	T/C	120017	Arm/07/CBM/c2:118556	BA71V-CP2475L (p220)	119493	126920	missense_variant|MODERATE|p.Ile2302Val
Arm/07/CBM/c4	TG/T	120020	Arm/07/CBM/c2:118559	BA71V-CP2475L (p220)	119493	126920	frameshift_variant|HIGH|p.Asn2301fs
Arm/07/CBM/c4	A/C	120036	Arm/07/CBM/c2:118574	BA71V-CP2475L (p220)	119493	126920	synonymous_variant|LOW|p.Thr2295Thr
Arm/07/CBM/c4	G/A	120037	Arm/07/CBM/c2:118575	BA71V-CP2475L (p220)	119493	126920	missense_variant|MODERATE|p.Thr2295Ile
Arm/07/CBM/c4	C/T	120039	Arm/07/CBM/c2:118577	BA71V-CP2475L (p220)	119493	126920	synonymous_variant|LOW|p.Ala2294Ala
Arm/07/CBM/c4	T/A	120046	Arm/07/CBM/c2:118584	BA71V-CP2475L (p220)	119493	126920	missense_variant|MODERATE|p.Asp2292Val
Arm/07/CBM/c4	C/T	120047	Arm/07/CBM/c2:118585	BA71V-CP2475L (p220)	119493	126920	missense_variant|MODERATE|p.Asp2292Asn
Arm/07/CBM/c4	G/T	120052	Arm/07/CBM/c2:118590	BA71V-CP2475L (p220)	119493	126920	missense_variant|MODERATE|p.Thr2290Asn
Arm/07/CBM/c4	G/A	120059	Arm/07/CBM/c2:118597	BA71V-CP2475L (p220)	119493	126920	synonymous_variant|LOW|p.Leu2288Leu
Arm/07/CBM/c4	A/G	120061	Arm/07/CBM/c2:118599	BA71V-CP2475L (p220)	119493	126920	missense_variant|MODERATE|p.Ile2287Thr
Arm/07/CBM/c4	T/C	120062	Arm/07/CBM/c2:118600	BA71V-CP2475L (p220)	119493	126920	missense_variant|MODERATE|p.Ile2287Val
Arm/07/CBM/c4	C/T	120063	Arm/07/CBM/c2:118601	BA71V-CP2475L (p220)	119493	126920	synonymous_variant|LOW|p.Gln2286Gln
Arm/07/CBM/c4	T/G	120073	Arm/07/CBM/c2:118611	BA71V-CP2475L (p220)	119493	126920	missense_variant|MODERATE|p.His2283Pro
Arm/07/CBM/c4	T/C	120075	Arm/07/CBM/c2:118613	BA71V-CP2475L (p220)	119493	126920	synonymous_variant|LOW|p.Pro2282Pro
Arm/07/CBM/c4	A/G	120078	Arm/07/CBM/c2:118616	BA71V-CP2475L (p220)	119493	126920	synonymous_variant|LOW|p.Val2281Val
Arm/07/CBM/c4	A/G	120079	Arm/07/CBM/c2:118617	BA71V-CP2475L (p220)	119493	126920	missense_variant|MODERATE|p.Val2281Ala
Arm/07/CBM/c4	G/T	120084	Arm/07/CBM/c2:118622	BA71V-CP2475L (p220)	119493	126920	synonymous_variant|LOW|p.Ile2279Ile
Arm/07/CBM/c4	T/A	120086	Arm/07/CBM/c2:118624	BA71V-CP2475L (p220)	119493	126920	missense_variant|MODERATE|p.Ile2279Phe
Arm/07/CBM/c4	T/C	120091	Arm/07/CBM/c2:118629	BA71V-CP2475L (p220)	119493	126920	missense_variant|MODERATE|p.His2277Arg
Arm/07/CBM/c4	C/A	120094	Arm/07/CBM/c2:118632	BA71V-CP2475L (p220)	119493	126920	missense_variant|MODERATE|p.Arg2276Ile
Arm/07/CBM/c4	A/G	120096	Arm/07/CBM/c2:118634	BA71V-CP2475L (p220)	119493	126920	synonymous_variant|LOW|p.Asn2275Asn
Arm/07/CBM/c4	T/TG	120097	Arm/07/CBM/c2:118637	BA71V-CP2475L (p220)	119493	126920	frameshift_variant|HIGH|p.Asn2275fs
Arm/07/CBM/c4	A/T	120101	Arm/07/CBM/c2:118640	BA71V-CP2475L (p220)	119493	126920	missense_variant|MODERATE|p.Phe2274Ile
Arm/07/CBM/c4	T/A	120104	Arm/07/CBM/c2:118643	BA71V-CP2475L (p220)	119493	126920	missense_variant|MODERATE|p.Ile2273Phe
Arm/07/CBM/c4	GA/G	120105	Arm/07/CBM/c2:118644	BA71V-CP2475L (p220)	119493	126920	frameshift_variant|HIGH|p.Val2272fs
Arm/07/CBM/c4	C/G	120109	Arm/07/CBM/c2:118647	BA71V-CP2475L (p220)	119493	126920	missense_variant|MODERATE|p.Gly2271Ala
Arm/07/CBM/c4	C/T	120110	Arm/07/CBM/c2:118648	BA71V-CP2475L (p220)	119493	126920	missense_variant|MODERATE|p.Gly2271Ser
Arm/07/CBM/c4	T/A	120120	Arm/07/CBM/c2:118658	BA71V-CP2475L (p220)	119493	126920	synonymous_variant|LOW|p.Arg2267Arg
Arm/07/CBM/c4	G/C	120122	Arm/07/CBM/c2:118660	BA71V-CP2475L (p220)	119493	126920	missense_variant|MODERATE|p.Arg2267Gly
Arm/07/CBM/c4	C/G	120123	Arm/07/CBM/c2:118661	BA71V-CP2475L (p220)	119493	126920	synonymous_variant|LOW|p.Val2266Val
Arm/07/CBM/c4	A/G	120124	Arm/07/CBM/c2:118662	BA71V-CP2475L (p220)	119493	126920	missense_variant|MODERATE|p.Val2266Ala
Arm/07/CBM/c4	A/T	120130	Arm/07/CBM/c2:118668	BA71V-CP2475L (p220)	119493	126920	missense_variant|MODERATE|p.Val2264Glu
Arm/07/CBM/c4	C/G	120131	Arm/07/CBM/c2:118669	BA71V-CP2475L (p220)	119493	126920	missense_variant|MODERATE|p.Val2264Leu
Arm/07/CBM/c4	G/T	120142	Arm/07/CBM/c2:118680	BA71V-CP2475L (p220)	119493	126920	missense_variant|MODERATE|p.Thr2260Asn
Arm/07/CBM/c4	G/A	120153	Arm/07/CBM/c2:118691	BA71V-CP2475L (p220)	119493	126920	synonymous_variant|LOW|p.Asp2256Asp
Arm/07/CBM/c4	C/T	120155	Arm/07/CBM/c2:118693	BA71V-CP2475L (p220)	119493	126920	missense_variant|MODERATE|p.Asp2256Asn
Arm/07/CBM/c4	A/T	120158	Arm/07/CBM/c2:118696	BA71V-CP2475L (p220)	119493	126920	missense_variant|MODERATE|p.Leu2255Ile
Arm/07/CBM/c4	T/C	120162	Arm/07/CBM/c2:118700	BA71V-CP2475L (p220)	119493	126920	synonymous_variant|LOW|p.Ser2253Ser
Arm/07/CBM/c4	G/C	120170	Arm/07/CBM/c2:118708	BA71V-CP2475L (p220)	119493	126920	missense_variant|MODERATE|p.Pro2251Ala
Arm/07/CBM/c4	A/G	120177	Arm/07/CBM/c2:118715	BA71V-CP2475L (p220)	119493	126920	synonymous_variant|LOW|p.Ile2248Ile
Arm/07/CBM/c4	A/G	120178	Arm/07/CBM/c2:118716	BA71V-CP2475L (p220)	119493	126920	missense_variant|MODERATE|p.Ile2248Thr
Arm/07/CBM/c4	T/C	120179	Arm/07/CBM/c2:118717	BA71V-CP2475L (p220)	119493	126920	missense_variant|MODERATE|p.Ile2248Val
Arm/07/CBM/c4	A/G	120191	Arm/07/CBM/c2:118729	BA71V-CP2475L (p220)	119493	126920	missense_variant|MODERATE|p.Phe2244Leu
Arm/07/CBM/c4	T/C	120194	Arm/07/CBM/c2:118732	BA71V-CP2475L (p220)	119493	126920	missense_variant|MODERATE|p.Asn2243Asp
Arm/07/CBM/c4	A/G	120195	Arm/07/CBM/c2:118733	BA71V-CP2475L (p220)	119493	126920	synonymous_variant|LOW|p.Ile2242Ile
Arm/07/CBM/c4	G/A	120201	Arm/07/CBM/c2:118739	BA71V-CP2475L (p220)	119493	126920	synonymous_variant|LOW|p.Thr2240Thr
Arm/07/CBM/c4	G/T	120202	Arm/07/CBM/c2:118740	BA71V-CP2475L (p220)	119493	126920	missense_variant|MODERATE|p.Thr2240Asn
Arm/07/CBM/c4	A/G	120204	Arm/07/CBM/c2:118742	BA71V-CP2475L (p220)	119493	126920	synonymous_variant|LOW|p.Asp2239Asp
Arm/07/CBM/c4	T/G	120205	Arm/07/CBM/c2:118743	BA71V-CP2475L (p220)	119493	126920	missense_variant|MODERATE|p.Asp2239Ala
Arm/07/CBM/c4	C/T	120206	Arm/07/CBM/c2:118744	BA71V-CP2475L (p220)	119493	126920	missense_variant|MODERATE|p.Asp2239Asn
Arm/07/CBM/c4	C/T	120209	Arm/07/CBM/c2:118747	BA71V-CP2475L (p220)	119493	126920	missense_variant|MODERATE|p.Val2238Ile
Arm/07/CBM/c4	C/T	120210	Arm/07/CBM/c2:118748	BA71V-CP2475L (p220)	119493	126920	synonymous_variant|LOW|p.Arg2237Arg
Arm/07/CBM/c4	C/T	120211	Arm/07/CBM/c2:118749	BA71V-CP2475L (p220)	119493	126920	missense_variant|MODERATE|p.Arg2237Gln
Arm/07/CBM/c4	G/C	120214	Arm/07/CBM/c2:118752	BA71V-CP2475L (p220)	119493	126920	missense_variant|MODERATE|p.Ala2236Gly
Arm/07/CBM/c4	G/A	120219	Arm/07/CBM/c2:118757	BA71V-CP2475L (p220)	119493	126920	synonymous_variant|LOW|p.Tyr2234Tyr
Arm/07/CBM/c4	C/T	120225	Arm/07/CBM/c2:118763	BA71V-CP2475L (p220)	119493	126920	synonymous_variant|LOW|p.Gln2232Gln
Arm/07/CBM/c4	G/A	120229	Arm/07/CBM/c2:118767	BA71V-CP2475L (p220)	119493	126920	missense_variant|MODERATE|p.Thr2231Ile
Arm/07/CBM/c4	T/C	120230	Arm/07/CBM/c2:118768	BA71V-CP2475L (p220)	119493	126920	missense_variant|MODERATE|p.Thr2231Ala
Arm/07/CBM/c4	G/A	120241	Arm/07/CBM/c2:118779	BA71V-CP2475L (p220)	119493	126920	missense_variant|MODERATE|p.Ala2227Val
Arm/07/CBM/c4	C/T	120242	Arm/07/CBM/c2:118780	BA71V-CP2475L (p220)	119493	126920	missense_variant|MODERATE|p.Ala2227Thr
Arm/07/CBM/c4	T/A	120246	Arm/07/CBM/c2:118784	BA71V-CP2475L (p220)	119493	126920	synonymous_variant|LOW|p.Ala2225Ala
Arm/07/CBM/c4	A/G	120249	Arm/07/CBM/c2:118787	BA71V-CP2475L (p220)	119493	126920	synonymous_variant|LOW|p.Ile2224Ile
Arm/07/CBM/c4	C/T	120254	Arm/07/CBM/c2:118792	BA71V-CP2475L (p220)	119493	126920	missense_variant|MODERATE|p.Val2223Ile
Arm/07/CBM/c4	A/T	120285	Arm/07/CBM/c2:118823	BA71V-CP2475L (p220)	119493	126920	synonymous_variant|LOW|p.Thr2212Thr
Arm/07/CBM/c4	C/T	120294	Arm/07/CBM/c2:118832	BA71V-CP2475L (p220)	119493	126920	missense_variant|MODERATE|p.Met2209Ile
Arm/07/CBM/c4	T/G	120296	Arm/07/CBM/c2:118834	BA71V-CP2475L (p220)	119493	126920	missense_variant|MODERATE|p.Met2209Leu
Arm/07/CBM/c4	G/A	120297	Arm/07/CBM/c2:118835	BA71V-CP2475L (p220)	119493	126920	synonymous_variant|LOW|p.Asn2208Asn
Arm/07/CBM/c4	T/TA	120298	Arm/07/CBM/c2:118838	BA71V-CP2475L (p220)	119493	126920	frameshift_variant|HIGH|p.Asn2208fs
Arm/07/CBM/c4	CA/C	120302	Arm/07/CBM/c2:118841	BA71V-CP2475L (p220)	119493	126920	frameshift_variant|HIGH|p.Glu2207fs
Arm/07/CBM/c4	C/T	120315	Arm/07/CBM/c2:118853	BA71V-CP2475L (p220)	119493	126920	missense_variant|MODERATE|p.Met2202Ile
Arm/07/CBM/c4	A/G	120316	Arm/07/CBM/c2:118854	BA71V-CP2475L (p220)	119493	126920	missense_variant|MODERATE|p.Met2202Thr
Arm/07/CBM/c4	T/TT	120317	Arm/07/CBM/c2:118857	BA71V-CP2475L (p220)	119493	126920	frameshift_variant|HIGH|p.Met2202fs
Arm/07/CBM/c4	TA/T	120321	Arm/07/CBM/c2:118860	BA71V-CP2475L (p220)	119493	126920	frameshift_variant|HIGH|p.Val2200fs
Arm/07/CBM/c4	T/TA	120328	Arm/07/CBM/c2:118868	BA71V-CP2475L (p220)	119493	126920	frameshift_variant|HIGH|p.Gln2198fs
Arm/07/CBM/c4	C/G	120330	Arm/07/CBM/c2:118869	BA71V-CP2475L (p220)	119493	126920	missense_variant|MODERATE|p.Glu2197Asp
Arm/07/CBM/c4	CT/C	120332	Arm/07/CBM/c2:118871	BA71V-CP2475L (p220)	119493	126920	frameshift_variant|HIGH|p.Glu2197fs
Arm/07/CBM/c4	T/A	120338	Arm/07/CBM/c2:118876	BA71V-CP2475L (p220)	119493	126920	missense_variant|MODERATE|p.Ile2195Phe
Arm/07/CBM/c4	T/C	120341	Arm/07/CBM/c2:118879	BA71V-CP2475L (p220)	119493	126920	missense_variant|MODERATE|p.Thr2194Ala
Arm/07/CBM/c4	G/T	120343	Arm/07/CBM/c2:118881	BA71V-CP2475L (p220)	119493	126920	missense_variant|MODERATE|p.Thr2193Asn
Arm/07/CBM/c4	A/C	120348	Arm/07/CBM/c2:118886	BA71V-CP2475L (p220)	119493	126920	missense_variant|MODERATE|p.Asp2191Glu
Arm/07/CBM/c4	C/G	120351	Arm/07/CBM/c2:118889	BA71V-CP2475L (p220)	119493	126920	synonymous_variant|LOW|p.Ala2190Ala
Arm/07/CBM/c4	G/C	120352	Arm/07/CBM/c2:118890	BA71V-CP2475L (p220)	119493	126920	missense_variant|MODERATE|p.Ala2190Gly
Arm/07/CBM/c4	G/T	120359	Arm/07/CBM/c2:118897	BA71V-CP2475L (p220)	119493	126920	missense_variant|MODERATE|p.Leu2188Ile
Arm/07/CBM/c4	T/C	120367	Arm/07/CBM/c2:118905	BA71V-CP2475L (p220)	119493	126920	missense_variant|MODERATE|p.Lys2185Arg
Arm/07/CBM/c4	A/T	120370	Arm/07/CBM/c2:118908	BA71V-CP2475L (p220)	119493	126920	missense_variant|MODERATE|p.Val2184Asp
Arm/07/CBM/c4	T/C	120377	Arm/07/CBM/c2:118915	BA71V-CP2475L (p220)	119493	126920	missense_variant|MODERATE|p.Ile2182Val
Arm/07/CBM/c4	G/A	120386	Arm/07/CBM/c2:118924	BA71V-CP2475L (p220)	119493	126920	synonymous_variant|LOW|p.Leu2179Leu
Arm/07/CBM/c4	A/C	120388	Arm/07/CBM/c2:118926	BA71V-CP2475L (p220)	119493	126920	missense_variant|MODERATE|p.Val2178Gly
Arm/07/CBM/c4	G/C	120395	Arm/07/CBM/c2:118933	BA71V-CP2475L (p220)	119493	126920	missense_variant|MODERATE|p.Leu2176Val
Arm/07/CBM/c4	T/G	120397	Arm/07/CBM/c2:118935	BA71V-CP2475L (p220)	119493	126920	missense_variant|MODERATE|p.Lys2175Thr
Arm/07/CBM/c4	C/T	120399	Arm/07/CBM/c2:118937	BA71V-CP2475L (p220)	119493	126920	synonymous_variant|LOW|p.Gln2174Gln
Arm/07/CBM/c4	G/C	120401	Arm/07/CBM/c2:118939	BA71V-CP2475L (p220)	119493	126920	missense_variant|MODERATE|p.Gln2174Glu
Arm/07/CBM/c4	G/C	120404	Arm/07/CBM/c2:118942	BA71V-CP2475L (p220)	119493	126920	missense_variant|MODERATE|p.Pro2173Ala
Arm/07/CBM/c4	T/C	120405	Arm/07/CBM/c2:118943	BA71V-CP2475L (p220)	119493	126920	missense_variant|MODERATE|p.Ile2172Met
Arm/07/CBM/c4	T/A	120407	Arm/07/CBM/c2:118945	BA71V-CP2475L (p220)	119493	126920	missense_variant|MODERATE|p.Ile2172Leu
Arm/07/CBM/c4	T/G	120410	Arm/07/CBM/c2:118948	BA71V-CP2475L (p220)	119493	126920	synonymous_variant|LOW|p.Arg2171Arg
Arm/07/CBM/c4	G/A	120414	Arm/07/CBM/c2:118952	BA71V-CP2475L (p220)	119493	126920	synonymous_variant|LOW|p.Thr2169Thr
Arm/07/CBM/c4	G/C	120420	Arm/07/CBM/c2:118958	BA71V-CP2475L (p220)	119493	126920	synonymous_variant|LOW|p.Val2167Val
Arm/07/CBM/c4	G/T	120425	Arm/07/CBM/c2:118963	BA71V-CP2475L (p220)	119493	126920	missense_variant|MODERATE|p.Leu2166Ile
Arm/07/CBM/c4	A/G	120435	Arm/07/CBM/c2:118973	BA71V-CP2475L (p220)	119493	126920	synonymous_variant|LOW|p.Ala2162Ala
Arm/07/CBM/c4	A/G	120441	Arm/07/CBM/c2:118979	BA71V-CP2475L (p220)	119493	126920	synonymous_variant|LOW|p.Asn2160Asn
Arm/07/CBM/c4	G/T	120444	Arm/07/CBM/c2:118982	BA71V-CP2475L (p220)	119493	126920	synonymous_variant|LOW|p.Ile2159Ile
Arm/07/CBM/c4	T/A	120451	Arm/07/CBM/c2:118989	BA71V-CP2475L (p220)	119493	126920	missense_variant|MODERATE|p.Glu2157Val
Arm/07/CBM/c4	C/T	120452	Arm/07/CBM/c2:118990	BA71V-CP2475L (p220)	119493	126920	missense_variant|MODERATE|p.Glu2157Lys
Arm/07/CBM/c4	T/C	120456	Arm/07/CBM/c2:118994	BA71V-CP2475L (p220)	119493	126920	synonymous_variant|LOW|p.Leu2155Leu
Arm/07/CBM/c4	A/T	120458	Arm/07/CBM/c2:118996	BA71V-CP2475L (p220)	119493	126920	missense_variant|MODERATE|p.Leu2155Ile
Arm/07/CBM/c4	T/A	120462	Arm/07/CBM/c2:119000	BA71V-CP2475L (p220)	119493	126920	missense_variant|MODERATE|p.Gln2153His
Arm/07/CBM/c4	C/G	120465	Arm/07/CBM/c2:119003	BA71V-CP2475L (p220)	119493	126920	synonymous_variant|LOW|p.Gly2152Gly
Arm/07/CBM/c4	T/C	120471	Arm/07/CBM/c2:119009	BA71V-CP2475L (p220)	119493	126920	synonymous_variant|LOW|p.Gln2150Gln
Arm/07/CBM/c4	T/C	120472	Arm/07/CBM/c2:119010	BA71V-CP2475L (p220)	119493	126920	missense_variant|MODERATE|p.Gln2150Arg
Arm/07/CBM/c4	T/C	120474	Arm/07/CBM/c2:119012	BA71V-CP2475L (p220)	119493	126920	synonymous_variant|LOW|p.Glu2149Glu
Arm/07/CBM/c4	C/T	120506	Arm/07/CBM/c2:119044	BA71V-CP2475L (p220)	119493	126920	missense_variant|MODERATE|p.Gly2139Ser
Arm/07/CBM/c4	C/A	120507	Arm/07/CBM/c2:119045	BA71V-CP2475L (p220)	119493	126920	synonymous_variant|LOW|p.Pro2138Pro
Arm/07/CBM/c4	G/A	120510	Arm/07/CBM/c2:119048	BA71V-CP2475L (p220)	119493	126920	synonymous_variant|LOW|p.Gly2137Gly
Arm/07/CBM/c4	T/C	120516	Arm/07/CBM/c2:119054	BA71V-CP2475L (p220)	119493	126920	synonymous_variant|LOW|p.Glu2135Glu
Arm/07/CBM/c4	A/G	120519	Arm/07/CBM/c2:119057	BA71V-CP2475L (p220)	119493	126920	synonymous_variant|LOW|p.Asp2134Asp
Arm/07/CBM/c4	G/A	120525	Arm/07/CBM/c2:119063	BA71V-CP2475L (p220)	119493	126920	synonymous_variant|LOW|p.Asp2132Asp
Arm/07/CBM/c4	C/T	120531	Arm/07/CBM/c2:119069	BA71V-CP2475L (p220)	119493	126920	synonymous_variant|LOW|p.Gln2130Gln
Arm/07/CBM/c4	G/A	120537	Arm/07/CBM/c2:119075	BA71V-CP2475L (p220)	119493	126920	synonymous_variant|LOW|p.Pro2128Pro
Arm/07/CBM/c4	G/A	120540	Arm/07/CBM/c2:119078	BA71V-CP2475L (p220)	119493	126920	synonymous_variant|LOW|p.Tyr2127Tyr
Arm/07/CBM/c4	C/A	120543	Arm/07/CBM/c2:119081	BA71V-CP2475L (p220)	119493	126920	synonymous_variant|LOW|p.Leu2126Leu
Arm/07/CBM/c4	A/G	120546	Arm/07/CBM/c2:119084	BA71V-CP2475L (p220)	119493	126920	synonymous_variant|LOW|p.Ser2125Ser
Arm/07/CBM/c4	A/G	120557	Arm/07/CBM/c2:119095	BA71V-CP2475L (p220)	119493	126920	synonymous_variant|LOW|p.Leu2122Leu
Arm/07/CBM/c4	A/G	120567	Arm/07/CBM/c2:119105	BA71V-CP2475L (p220)	119493	126920	synonymous_variant|LOW|p.Phe2118Phe
Arm/07/CBM/c4	G/A	120579	Arm/07/CBM/c2:119117	BA71V-CP2475L (p220)	119493	126920	synonymous_variant|LOW|p.Ser2114Ser
Arm/07/CBM/c4	C/T	120588	Arm/07/CBM/c2:119126	BA71V-CP2475L (p220)	119493	126920	synonymous_variant|LOW|p.Lys2111Lys
Arm/07/CBM/c4	A/G	120594	Arm/07/CBM/c2:119132	BA71V-CP2475L (p220)	119493	126920	synonymous_variant|LOW|p.Arg2109Arg
Arm/07/CBM/c4	G/A	120603	Arm/07/CBM/c2:119141	BA71V-CP2475L (p220)	119493	126920	synonymous_variant|LOW|p.Asn2106Asn
Arm/07/CBM/c4	C/T	120606	Arm/07/CBM/c2:119144	BA71V-CP2475L (p220)	119493	126920	synonymous_variant|LOW|p.Leu2105Leu
Arm/07/CBM/c4	A/G	120612	Arm/07/CBM/c2:119150	BA71V-CP2475L (p220)	119493	126920	synonymous_variant|LOW|p.Asn2103Asn
Arm/07/CBM/c4	A/G	120615	Arm/07/CBM/c2:119153	BA71V-CP2475L (p220)	119493	126920	synonymous_variant|LOW|p.Asp2102Asp
Arm/07/CBM/c4	T/C	120618	Arm/07/CBM/c2:119156	BA71V-CP2475L (p220)	119493	126920	synonymous_variant|LOW|p.Gly2101Gly
Arm/07/CBM/c4	A/G	120627	Arm/07/CBM/c2:119165	BA71V-CP2475L (p220)	119493	126920	synonymous_variant|LOW|p.Ile2098Ile
Arm/07/CBM/c4	A/G	120639	Arm/07/CBM/c2:119177	BA71V-CP2475L (p220)	119493	126920	synonymous_variant|LOW|p.Tyr2094Tyr
Arm/07/CBM/c4	A/G	120645	Arm/07/CBM/c2:119183	BA71V-CP2475L (p220)	119493	126920	synonymous_variant|LOW|p.Ala2092Ala
Arm/07/CBM/c4	A/G	120648	Arm/07/CBM/c2:119186	BA71V-CP2475L (p220)	119493	126920	synonymous_variant|LOW|p.Ser2091Ser
Arm/07/CBM/c4	C/T	120649	Arm/07/CBM/c2:119187	BA71V-CP2475L (p220)	119493	126920	missense_variant|MODERATE|p.Ser2091Asn
Arm/07/CBM/c4	C/T	120654	Arm/07/CBM/c2:119192	BA71V-CP2475L (p220)	119493	126920	synonymous_variant|LOW|p.Lys2089Lys
Arm/07/CBM/c4	C/G	120658	Arm/07/CBM/c2:119196	BA71V-CP2475L (p220)	119493	126920	missense_variant|MODERATE|p.Ser2088Thr
Arm/07/CBM/c4	T/A	120659	Arm/07/CBM/c2:119197	BA71V-CP2475L (p220)	119493	126920	missense_variant|MODERATE|p.Ser2088Cys
Arm/07/CBM/c4	C/T	120660	Arm/07/CBM/c2:119198	BA71V-CP2475L (p220)	119493	126920	missense_variant|MODERATE|p.Met2087Ile
Arm/07/CBM/c4	T/G	120662	Arm/07/CBM/c2:119200	BA71V-CP2475L (p220)	119493	126920	missense_variant|MODERATE|p.Met2087Leu
Arm/07/CBM/c4	C/T	120663	Arm/07/CBM/c2:119201	BA71V-CP2475L (p220)	119493	126920	synonymous_variant|LOW|p.Leu2086Leu
Arm/07/CBM/c4	T/C	120666	Arm/07/CBM/c2:119204	BA71V-CP2475L (p220)	119493	126920	synonymous_variant|LOW|p.Glu2085Glu
Arm/07/CBM/c4	G/A	120669	Arm/07/CBM/c2:119207	BA71V-CP2475L (p220)	119493	126920	synonymous_variant|LOW|p.Asn2084Asn
Arm/07/CBM/c4	T/C	120672	Arm/07/CBM/c2:119210	BA71V-CP2475L (p220)	119493	126920	synonymous_variant|LOW|p.Gly2083Gly
Arm/07/CBM/c4	G/A	120681	Arm/07/CBM/c2:119219	BA71V-CP2475L (p220)	119493	126920	synonymous_variant|LOW|p.Thr2080Thr
Arm/07/CBM/c4	G/A	120684	Arm/07/CBM/c2:119222	BA71V-CP2475L (p220)	119493	126920	synonymous_variant|LOW|p.Ile2079Ile
Arm/07/CBM/c4	T/C	120693	Arm/07/CBM/c2:119231	BA71V-CP2475L (p220)	119493	126920	synonymous_variant|LOW|p.Ser2076Ser
Arm/07/CBM/c4	A/G	120696	Arm/07/CBM/c2:119234	BA71V-CP2475L (p220)	119493	126920	synonymous_variant|LOW|p.Val2075Val
Arm/07/CBM/c4	G/A	120738	Arm/07/CBM/c2:119276	BA71V-CP2475L (p220)	119493	126920	synonymous_variant|LOW|p.Asn2061Asn
Arm/07/CBM/c4	C/T	120741	Arm/07/CBM/c2:119279	BA71V-CP2475L (p220)	119493	126920	missense_variant|MODERATE|p.Met2060Ile
Arm/07/CBM/c4	T/C	120779	Arm/07/CBM/c2:119317	BA71V-CP2475L (p220)	119493	126920	missense_variant|MODERATE|p.Ile2048Val
Arm/07/CBM/c4	C/T	120786	Arm/07/CBM/c2:119324	BA71V-CP2475L (p220)	119493	126920	synonymous_variant|LOW|p.Gln2045Gln
Arm/07/CBM/c4	C/T	120797	Arm/07/CBM/c2:119335	BA71V-CP2475L (p220)	119493	126920	missense_variant|MODERATE|p.Ala2042Thr
Arm/07/CBM/c4	T/C	120803	Arm/07/CBM/c2:119341	BA71V-CP2475L (p220)	119493	126920	missense_variant|MODERATE|p.Asn2040Asp
Arm/07/CBM/c4	T/C	120804	Arm/07/CBM/c2:119342	BA71V-CP2475L (p220)	119493	126920	synonymous_variant|LOW|p.Leu2039Leu
Arm/07/CBM/c4	C/A	120807	Arm/07/CBM/c2:119345	BA71V-CP2475L (p220)	119493	126920	synonymous_variant|LOW|p.Ser2038Ser
Arm/07/CBM/c4	C/T	120816	Arm/07/CBM/c2:119354	BA71V-CP2475L (p220)	119493	126920	synonymous_variant|LOW|p.Lys2035Lys
Arm/07/CBM/c4	G/A	120822	Arm/07/CBM/c2:119360	BA71V-CP2475L (p220)	119493	126920	synonymous_variant|LOW|p.Ala2033Ala
Arm/07/CBM/c4	C/G	120885	Arm/07/CBM/c2:119423	BA71V-CP2475L (p220)	119493	126920	synonymous_variant|LOW|p.Ala2012Ala
Arm/07/CBM/c4	G/A	120996	Arm/07/CBM/c2:119534	BA71V-CP2475L (p220)	119493	126920	synonymous_variant|LOW|p.Gly1975Gly
Arm/07/CBM/c4	T/C	121008	Arm/07/CBM/c2:119546	BA71V-CP2475L (p220)	119493	126920	synonymous_variant|LOW|p.Val1971Val
Arm/07/CBM/c4	C/T	121068	Arm/07/CBM/c2:119606	BA71V-CP2475L (p220)	119493	126920	synonymous_variant|LOW|p.Val1951Val
Arm/07/CBM/c4	A/G	121131	Arm/07/CBM/c2:119669	BA71V-CP2475L (p220)	119493	126920	synonymous_variant|LOW|p.Pro1930Pro
Arm/07/CBM/c4	C/T	121223	Arm/07/CBM/c2:119761	BA71V-CP2475L (p220)	119493	126920	missense_variant|MODERATE|p.Val1900Ile
Arm/07/CBM/c4	A/G	121233	Arm/07/CBM/c2:119771	BA71V-CP2475L (p220)	119493	126920	synonymous_variant|LOW|p.Leu1896Leu
Arm/07/CBM/c4	A/G	121245	Arm/07/CBM/c2:119783	BA71V-CP2475L (p220)	119493	126920	synonymous_variant|LOW|p.Ala1892Ala
Arm/07/CBM/c4	A/G	121248	Arm/07/CBM/c2:119786	BA71V-CP2475L (p220)	119493	126920	synonymous_variant|LOW|p.His1891His
Arm/07/CBM/c4	G/A	121266	Arm/07/CBM/c2:119804	BA71V-CP2475L (p220)	119493	126920	synonymous_variant|LOW|p.Phe1885Phe
Arm/07/CBM/c4	C/T	121299	Arm/07/CBM/c2:119837	BA71V-CP2475L (p220)	119493	126920	synonymous_variant|LOW|p.Val1874Val
Arm/07/CBM/c4	T/C	121302	Arm/07/CBM/c2:119840	BA71V-CP2475L (p220)	119493	126920	synonymous_variant|LOW|p.Thr1873Thr
Arm/07/CBM/c4	A/G	121314	Arm/07/CBM/c2:119852	BA71V-CP2475L (p220)	119493	126920	synonymous_variant|LOW|p.Asn1869Asn
Arm/07/CBM/c4	T/C	121428	Arm/07/CBM/c2:119966	BA71V-CP2475L (p220)	119493	126920	synonymous_variant|LOW|p.Pro1831Pro
Arm/07/CBM/c4	C/T	121461	Arm/07/CBM/c2:119999	BA71V-CP2475L (p220)	119493	126920	synonymous_variant|LOW|p.Glu1820Glu
Arm/07/CBM/c4	C/T	121477	Arm/07/CBM/c2:120015	BA71V-CP2475L (p220)	119493	126920	missense_variant|MODERATE|p.Arg1815His
Arm/07/CBM/c4	C/T	121479	Arm/07/CBM/c2:120017	BA71V-CP2475L (p220)	119493	126920	synonymous_variant|LOW|p.Leu1814Leu
Arm/07/CBM/c4	G/A	121581	Arm/07/CBM/c2:120119	BA71V-CP2475L (p220)	119493	126920	synonymous_variant|LOW|p.Asp1780Asp
Arm/07/CBM/c4	T/C	121590	Arm/07/CBM/c2:120128	BA71V-CP2475L (p220)	119493	126920	synonymous_variant|LOW|p.Glu1777Glu
Arm/07/CBM/c4	A/G	121593	Arm/07/CBM/c2:120131	BA71V-CP2475L (p220)	119493	126920	synonymous_variant|LOW|p.His1776His
Arm/07/CBM/c4	T/C	121596	Arm/07/CBM/c2:120134	BA71V-CP2475L (p220)	119493	126920	synonymous_variant|LOW|p.Leu1775Leu
Arm/07/CBM/c4	T/C	121602	Arm/07/CBM/c2:120140	BA71V-CP2475L (p220)	119493	126920	synonymous_variant|LOW|p.Glu1773Glu
Arm/07/CBM/c4	G/A	121614	Arm/07/CBM/c2:120152	BA71V-CP2475L (p220)	119493	126920	synonymous_variant|LOW|p.Asp1769Asp
Arm/07/CBM/c4	G/A	121629	Arm/07/CBM/c2:120167	BA71V-CP2475L (p220)	119493	126920	synonymous_variant|LOW|p.Ser1764Ser
Arm/07/CBM/c4	A/G	121664	Arm/07/CBM/c2:120202	BA71V-CP2475L (p220)	119493	126920	synonymous_variant|LOW|p.Leu1753Leu
Arm/07/CBM/c4	A/G	121786	Arm/07/CBM/c2:120324	BA71V-CP2475L (p220)	119493	126920	missense_variant|MODERATE|p.Met1712Thr
Arm/07/CBM/c4	T/C	121787	Arm/07/CBM/c2:120325	BA71V-CP2475L (p220)	119493	126920	missense_variant|MODERATE|p.Met1712Val
Arm/07/CBM/c4	TTAA/T	121795	Arm/07/CBM/c2:120333	BA71V-CP2475L (p220)	119493	126920	disruptive_inframe_deletion|MODERATE|p.Ile1708del
Arm/07/CBM/c4	A/G	121800	Arm/07/CBM/c2:120335	BA71V-CP2475L (p220)	119493	126920	synonymous_variant|LOW|p.Asn1707Asn
Arm/07/CBM/c4	G/A	121812	Arm/07/CBM/c2:120347	BA71V-CP2475L (p220)	119493	126920	synonymous_variant|LOW|p.Tyr1703Tyr
Arm/07/CBM/c4	C/T	121836	Arm/07/CBM/c2:120371	BA71V-CP2475L (p220)	119493	126920	synonymous_variant|LOW|p.Gly1695Gly
Arm/07/CBM/c4	C/T	121845	Arm/07/CBM/c2:120380	BA71V-CP2475L (p220)	119493	126920	synonymous_variant|LOW|p.Gly1692Gly
Arm/07/CBM/c4	C/G	121846	Arm/07/CBM/c2:120381	BA71V-CP2475L (p220)	119493	126920	missense_variant|MODERATE|p.Gly1692Ala
Arm/07/CBM/c4	A/G	121849	Arm/07/CBM/c2:120384	BA71V-CP2475L (p220)	119493	126920	missense_variant|MODERATE|p.Met1691Thr
Arm/07/CBM/c4	A/G	121860	Arm/07/CBM/c2:120395	BA71V-CP2475L (p220)	119493	126920	synonymous_variant|LOW|p.Arg1687Arg
Arm/07/CBM/c4	C/T	121866	Arm/07/CBM/c2:120401	BA71V-CP2475L (p220)	119493	126920	synonymous_variant|LOW|p.Leu1685Leu
Arm/07/CBM/c4	G/A	121890	Arm/07/CBM/c2:120425	BA71V-CP2475L (p220)	119493	126920	synonymous_variant|LOW|p.Phe1677Phe
Arm/07/CBM/c4	A/G	121901	Arm/07/CBM/c2:120436	BA71V-CP2475L (p220)	119493	126920	synonymous_variant|LOW|p.Leu1674Leu
Arm/07/CBM/c4	C/T	121908	Arm/07/CBM/c2:120443	BA71V-CP2475L (p220)	119493	126920	synonymous_variant|LOW|p.Gly1671Gly
Arm/07/CBM/c4	A/G	121914	Arm/07/CBM/c2:120449	BA71V-CP2475L (p220)	119493	126920	synonymous_variant|LOW|p.Ser1669Ser
Arm/07/CBM/c4	A/G	121977	Arm/07/CBM/c2:120512	BA71V-CP2475L (p220)	119493	126920	synonymous_variant|LOW|p.Tyr1648Tyr
Arm/07/CBM/c4	G/A	121980	Arm/07/CBM/c2:120515	BA71V-CP2475L (p220)	119493	126920	synonymous_variant|LOW|p.Ile1647Ile
Arm/07/CBM/c4	A/G	121983	Arm/07/CBM/c2:120518	BA71V-CP2475L (p220)	119493	126920	synonymous_variant|LOW|p.Pro1646Pro
Arm/07/CBM/c4	C/A	121998	Arm/07/CBM/c2:120533	BA71V-CP2475L (p220)	119493	126920	synonymous_variant|LOW|p.Thr1641Thr
Arm/07/CBM/c4	G/A	122001	Arm/07/CBM/c2:120536	BA71V-CP2475L (p220)	119493	126920	synonymous_variant|LOW|p.Ser1640Ser
Arm/07/CBM/c4	T/C	122013	Arm/07/CBM/c2:120548	BA71V-CP2475L (p220)	119493	126920	synonymous_variant|LOW|p.Gln1636Gln
Arm/07/CBM/c4	T/C	122025	Arm/07/CBM/c2:120560	BA71V-CP2475L (p220)	119493	126920	synonymous_variant|LOW|p.Gln1632Gln
Arm/07/CBM/c4	G/A	122031	Arm/07/CBM/c2:120566	BA71V-CP2475L (p220)	119493	126920	synonymous_variant|LOW|p.Asn1630Asn
Arm/07/CBM/c4	A/G	122034	Arm/07/CBM/c2:120569	BA71V-CP2475L (p220)	119493	126920	synonymous_variant|LOW|p.Thr1629Thr
Arm/07/CBM/c4	C/T	122058	Arm/07/CBM/c2:120593	BA71V-CP2475L (p220)	119493	126920	missense_variant|MODERATE|p.Met1621Ile
Arm/07/CBM/c4	G/A	122061	Arm/07/CBM/c2:120596	BA71V-CP2475L (p220)	119493	126920	synonymous_variant|LOW|p.Leu1620Leu
Arm/07/CBM/c4	A/T	122064	Arm/07/CBM/c2:120599	BA71V-CP2475L (p220)	119493	126920	synonymous_variant|LOW|p.Gly1619Gly
Arm/07/CBM/c4	G/A	122070	Arm/07/CBM/c2:120605	BA71V-CP2475L (p220)	119493	126920	synonymous_variant|LOW|p.Ser1617Ser
Arm/07/CBM/c4	A/G	122075	Arm/07/CBM/c2:120610	BA71V-CP2475L (p220)	119493	126920	synonymous_variant|LOW|p.Leu1616Leu
Arm/07/CBM/c4	G/A	122079	Arm/07/CBM/c2:120614	BA71V-CP2475L (p220)	119493	126920	synonymous_variant|LOW|p.Leu1614Leu
Arm/07/CBM/c4	C/T	122106	Arm/07/CBM/c2:120641	BA71V-CP2475L (p220)	119493	126920	synonymous_variant|LOW|p.Arg1605Arg
Arm/07/CBM/c4	G/A	122112	Arm/07/CBM/c2:120647	BA71V-CP2475L (p220)	119493	126920	synonymous_variant|LOW|p.Gly1603Gly
Arm/07/CBM/c4	G/A	122119	Arm/07/CBM/c2:120654	BA71V-CP2475L (p220)	119493	126920	missense_variant|MODERATE|p.Ala1601Val
Arm/07/CBM/c4	A/T	122122	Arm/07/CBM/c2:120657	BA71V-CP2475L (p220)	119493	126920	missense_variant|MODERATE|p.Ile1600Asn
Arm/07/CBM/c4	C/T	122129	Arm/07/CBM/c2:120664	BA71V-CP2475L (p220)	119493	126920	missense_variant|MODERATE|p.Asp1598Asn
Arm/07/CBM/c4	A/G	122130	Arm/07/CBM/c2:120665	BA71V-CP2475L (p220)	119493	126920	synonymous_variant|LOW|p.Arg1597Arg
Arm/07/CBM/c4	G/A	122138	Arm/07/CBM/c2:120673	BA71V-CP2475L (p220)	119493	126920	synonymous_variant|LOW|p.Leu1595Leu
Arm/07/CBM/c4	G/A	122142	Arm/07/CBM/c2:120677	BA71V-CP2475L (p220)	119493	126920	synonymous_variant|LOW|p.Pro1593Pro
Arm/07/CBM/c4	A/G	122145	Arm/07/CBM/c2:120680	BA71V-CP2475L (p220)	119493	126920	synonymous_variant|LOW|p.His1592His
Arm/07/CBM/c4	T/C	122150	Arm/07/CBM/c2:120685	BA71V-CP2475L (p220)	119493	126920	missense_variant|MODERATE|p.Thr1591Ala
Arm/07/CBM/c4	G/A	122151	Arm/07/CBM/c2:120686	BA71V-CP2475L (p220)	119493	126920	synonymous_variant|LOW|p.Tyr1590Tyr
Arm/07/CBM/c4	C/T	122154	Arm/07/CBM/c2:120689	BA71V-CP2475L (p220)	119493	126920	synonymous_variant|LOW|p.Gly1589Gly
Arm/07/CBM/c4	G/T	122159	Arm/07/CBM/c2:120694	BA71V-CP2475L (p220)	119493	126920	missense_variant|MODERATE|p.Leu1588Met
Arm/07/CBM/c4	C/T	122169	Arm/07/CBM/c2:120704	BA71V-CP2475L (p220)	119493	126920	synonymous_variant|LOW|p.Ala1584Ala
Arm/07/CBM/c4	G/A	122187	Arm/07/CBM/c2:120722	BA71V-CP2475L (p220)	119493	126920	synonymous_variant|LOW|p.Asn1578Asn
Arm/07/CBM/c4	G/A	122190	Arm/07/CBM/c2:120725	BA71V-CP2475L (p220)	119493	126920	synonymous_variant|LOW|p.Ala1577Ala
Arm/07/CBM/c4	G/A	122202	Arm/07/CBM/c2:120737	BA71V-CP2475L (p220)	119493	126920	synonymous_variant|LOW|p.Ile1573Ile
Arm/07/CBM/c4	A/T	122211	Arm/07/CBM/c2:120746	BA71V-CP2475L (p220)	119493	126920	synonymous_variant|LOW|p.Leu1570Leu
Arm/07/CBM/c4	G/A	122235	Arm/07/CBM/c2:120770	BA71V-CP2475L (p220)	119493	126920	synonymous_variant|LOW|p.Asp1562Asp
Arm/07/CBM/c4	C/T	122244	Arm/07/CBM/c2:120779	BA71V-CP2475L (p220)	119493	126920	synonymous_variant|LOW|p.Arg1559Arg
Arm/07/CBM/c4	C/T	122249	Arm/07/CBM/c2:120784	BA71V-CP2475L (p220)	119493	126920	missense_variant|MODERATE|p.Ala1558Thr
Arm/07/CBM/c4	G/A	122253	Arm/07/CBM/c2:120788	BA71V-CP2475L (p220)	119493	126920	synonymous_variant|LOW|p.Tyr1556Tyr
Arm/07/CBM/c4	C/T	122256	Arm/07/CBM/c2:120791	BA71V-CP2475L (p220)	119493	126920	synonymous_variant|LOW|p.Ser1555Ser
Arm/07/CBM/c4	G/A	122259	Arm/07/CBM/c2:120794	BA71V-CP2475L (p220)	119493	126920	synonymous_variant|LOW|p.Ala1554Ala
Arm/07/CBM/c4	C/T	122264	Arm/07/CBM/c2:120799	BA71V-CP2475L (p220)	119493	126920	missense_variant|MODERATE|p.Val1553Ile
Arm/07/CBM/c4	A/G	122265	Arm/07/CBM/c2:120800	BA71V-CP2475L (p220)	119493	126920	synonymous_variant|LOW|p.Leu1552Leu
Arm/07/CBM/c4	A/G	122322	Arm/07/CBM/c2:120857	BA71V-CP2475L (p220)	119493	126920	synonymous_variant|LOW|p.Tyr1533Tyr
Arm/07/CBM/c4	G/A	122364	Arm/07/CBM/c2:120899	BA71V-CP2475L (p220)	119493	126920	synonymous_variant|LOW|p.Asn1519Asn
Arm/07/CBM/c4	G/A	122380	Arm/07/CBM/c2:120915	BA71V-CP2475L (p220)	119493	126920	missense_variant|MODERATE|p.Pro1514Leu
Arm/07/CBM/c4	C/T	122385	Arm/07/CBM/c2:120920	BA71V-CP2475L (p220)	119493	126920	missense_variant|MODERATE|p.Met1512Ile
Arm/07/CBM/c4	A/G	122388	Arm/07/CBM/c2:120923	BA71V-CP2475L (p220)	119493	126920	synonymous_variant|LOW|p.Asn1511Asn
Arm/07/CBM/c4	A/G	122424	Arm/07/CBM/c2:120959	BA71V-CP2475L (p220)	119493	126920	synonymous_variant|LOW|p.Asn1499Asn
Arm/07/CBM/c4	A/G	122467	Arm/07/CBM/c2:121002	BA71V-CP2475L (p220)	119493	126920	missense_variant|MODERATE|p.Val1485Ala
Arm/07/CBM/c4	T/C	122472	Arm/07/CBM/c2:121007	BA71V-CP2475L (p220)	119493	126920	synonymous_variant|LOW|p.Gln1483Gln
Arm/07/CBM/c4	G/A	122484	Arm/07/CBM/c2:121019	BA71V-CP2475L (p220)	119493	126920	synonymous_variant|LOW|p.Leu1479Leu
Arm/07/CBM/c4	A/G	122529	Arm/07/CBM/c2:121064	BA71V-CP2475L (p220)	119493	126920	synonymous_variant|LOW|p.Phe1464Phe
Arm/07/CBM/c4	A/G	122541	Arm/07/CBM/c2:121076	BA71V-CP2475L (p220)	119493	126920	synonymous_variant|LOW|p.Tyr1460Tyr
Arm/07/CBM/c4	C/T	122556	Arm/07/CBM/c2:121091	BA71V-CP2475L (p220)	119493	126920	synonymous_variant|LOW|p.Glu1455Glu
Arm/07/CBM/c4	G/A	122564	Arm/07/CBM/c2:121099	BA71V-CP2475L (p220)	119493	126920	missense_variant|MODERATE|p.Pro1453Ser
Arm/07/CBM/c4	T/C	122595	Arm/07/CBM/c2:121130	BA71V-CP2475L (p220)	119493	126920	synonymous_variant|LOW|p.Ala1442Ala
Arm/07/CBM/c4	A/G	122598	Arm/07/CBM/c2:121133	BA71V-CP2475L (p220)	119493	126920	synonymous_variant|LOW|p.Asp1441Asp
Arm/07/CBM/c4	T/C	122601	Arm/07/CBM/c2:121136	BA71V-CP2475L (p220)	119493	126920	synonymous_variant|LOW|p.Arg1440Arg
Arm/07/CBM/c4	T/C	122610	Arm/07/CBM/c2:121145	BA71V-CP2475L (p220)	119493	126920	synonymous_variant|LOW|p.Val1437Val
Arm/07/CBM/c4	A/G	122611	Arm/07/CBM/c2:121146	BA71V-CP2475L (p220)	119493	126920	missense_variant|MODERATE|p.Val1437Ala
Arm/07/CBM/c4	G/A	122640	Arm/07/CBM/c2:121175	BA71V-CP2475L (p220)	119493	126920	synonymous_variant|LOW|p.Pro1427Pro
Arm/07/CBM/c4	T/C	122643	Arm/07/CBM/c2:121178	BA71V-CP2475L (p220)	119493	126920	synonymous_variant|LOW|p.Lys1426Lys
Arm/07/CBM/c4	A/G	122656	Arm/07/CBM/c2:121191	BA71V-CP2475L (p220)	119493	126920	missense_variant|MODERATE|p.Ile1422Thr
Arm/07/CBM/c4	T/C	122685	Arm/07/CBM/c2:121220	BA71V-CP2475L (p220)	119493	126920	synonymous_variant|LOW|p.Gly1412Gly
Arm/07/CBM/c4	T/C	122697	Arm/07/CBM/c2:121232	BA71V-CP2475L (p220)	119493	126920	synonymous_variant|LOW|p.Leu1408Leu
Arm/07/CBM/c4	C/T	122724	Arm/07/CBM/c2:121259	BA71V-CP2475L (p220)	119493	126920	synonymous_variant|LOW|p.Gly1399Gly
Arm/07/CBM/c4	G/A	122736	Arm/07/CBM/c2:121271	BA71V-CP2475L (p220)	119493	126920	synonymous_variant|LOW|p.Pro1395Pro
Arm/07/CBM/c4	C/T	122751	Arm/07/CBM/c2:121286	BA71V-CP2475L (p220)	119493	126920	synonymous_variant|LOW|p.Lys1390Lys
Arm/07/CBM/c4	C/T	122760	Arm/07/CBM/c2:121295	BA71V-CP2475L (p220)	119493	126920	synonymous_variant|LOW|p.Leu1387Leu
Arm/07/CBM/c4	G/A	122774	Arm/07/CBM/c2:121309	BA71V-CP2475L (p220)	119493	126920	synonymous_variant|LOW|p.Leu1383Leu
Arm/07/CBM/c4	G/A	122796	Arm/07/CBM/c2:121331	BA71V-CP2475L (p220)	119493	126920	synonymous_variant|LOW|p.Ser1375Ser
Arm/07/CBM/c4	G/A	122808	Arm/07/CBM/c2:121343	BA71V-CP2475L (p220)	119493	126920	synonymous_variant|LOW|p.Tyr1371Tyr
Arm/07/CBM/c4	T/C	122838	Arm/07/CBM/c2:121373	BA71V-CP2475L (p220)	119493	126920	synonymous_variant|LOW|p.Pro1361Pro
Arm/07/CBM/c4	T/C	122852	Arm/07/CBM/c2:121387	BA71V-CP2475L (p220)	119493	126920	missense_variant|MODERATE|p.Asn1357Asp
Arm/07/CBM/c4	A/C	122865	Arm/07/CBM/c2:121400	BA71V-CP2475L (p220)	119493	126920	synonymous_variant|LOW|p.Thr1352Thr
Arm/07/CBM/c4	C/T	122904	Arm/07/CBM/c2:121439	BA71V-CP2475L (p220)	119493	126920	synonymous_variant|LOW|p.Thr1339Thr
Arm/07/CBM/c4	G/A	122916	Arm/07/CBM/c2:121451	BA71V-CP2475L (p220)	119493	126920	synonymous_variant|LOW|p.His1335His
Arm/07/CBM/c4	A/G	122934	Arm/07/CBM/c2:121469	BA71V-CP2475L (p220)	119493	126920	synonymous_variant|LOW|p.Thr1329Thr
Arm/07/CBM/c4	G/A	122940	Arm/07/CBM/c2:121475	BA71V-CP2475L (p220)	119493	126920	synonymous_variant|LOW|p.Pro1327Pro
Arm/07/CBM/c4	A/G	122943	Arm/07/CBM/c2:121478	BA71V-CP2475L (p220)	119493	126920	synonymous_variant|LOW|p.Phe1326Phe
Arm/07/CBM/c4	A/G	122973	Arm/07/CBM/c2:121508	BA71V-CP2475L (p220)	119493	126920	synonymous_variant|LOW|p.Ser1316Ser
Arm/07/CBM/c4	G/A	123024	Arm/07/CBM/c2:121559	BA71V-CP2475L (p220)	119493	126920	synonymous_variant|LOW|p.Asp1299Asp
Arm/07/CBM/c4	C/T	123030	Arm/07/CBM/c2:121565	BA71V-CP2475L (p220)	119493	126920	synonymous_variant|LOW|p.Leu1297Leu
Arm/07/CBM/c4	T/C	123036	Arm/07/CBM/c2:121571	BA71V-CP2475L (p220)	119493	126920	synonymous_variant|LOW|p.Arg1295Arg
Arm/07/CBM/c4	T/C	123045	Arm/07/CBM/c2:121580	BA71V-CP2475L (p220)	119493	126920	synonymous_variant|LOW|p.Leu1292Leu
Arm/07/CBM/c4	T/C	123048	Arm/07/CBM/c2:121583	BA71V-CP2475L (p220)	119493	126920	synonymous_variant|LOW|p.Glu1291Glu
Arm/07/CBM/c4	C/G	123059	Arm/07/CBM/c2:121594	BA71V-CP2475L (p220)	119493	126920	missense_variant|MODERATE|p.Ala1288Pro
Arm/07/CBM/c4	G/A	123105	Arm/07/CBM/c2:121640	BA71V-CP2475L (p220)	119493	126920	synonymous_variant|LOW|p.Ala1272Ala
Arm/07/CBM/c4	C/T	123117	Arm/07/CBM/c2:121652	BA71V-CP2475L (p220)	119493	126920	synonymous_variant|LOW|p.Glu1268Glu
Arm/07/CBM/c4	A/G	123124	Arm/07/CBM/c2:121659	BA71V-CP2475L (p220)	119493	126920	missense_variant|MODERATE|p.Val1266Ala
Arm/07/CBM/c4	C/T	123125	Arm/07/CBM/c2:121660	BA71V-CP2475L (p220)	119493	126920	missense_variant|MODERATE|p.Val1266Ile
Arm/07/CBM/c4	T/C	123133	Arm/07/CBM/c2:121668	BA71V-CP2475L (p220)	119493	126920	missense_variant|MODERATE|p.Gln1263Arg
Arm/07/CBM/c4	G/GCT	123141	Arm/07/CBM/c2:121678	BA71V-CP2475L (p220)	119493	126920	frameshift_variant|HIGH|p.Gln1261fs
Arm/07/CBM/c4	G/GC	123142	Arm/07/CBM/c2:121681	BA71V-CP2475L (p220)	119493	126920	frameshift_variant|HIGH|p.Pro1260fs
Arm/07/CBM/c4	T/C	123149	Arm/07/CBM/c2:121687	BA71V-CP2475L (p220)	119493	126920	missense_variant|MODERATE|p.Thr1258Ala
Arm/07/CBM/c4	A/T	123153	Arm/07/CBM/c2:121691	BA71V-CP2475L (p220)	119493	126920	missense_variant|MODERATE|p.Asn1256Lys
Arm/07/CBM/c4	T/C	123155	Arm/07/CBM/c2:121693	BA71V-CP2475L (p220)	119493	126920	missense_variant|MODERATE|p.Asn1256Asp
Arm/07/CBM/c4	T/G	123162	Arm/07/CBM/c2:121700	BA71V-CP2475L (p220)	119493	126920	synonymous_variant|LOW|p.Pro1253Pro
Arm/07/CBM/c4	A/G	123171	Arm/07/CBM/c2:121709	BA71V-CP2475L (p220)	119493	126920	synonymous_variant|LOW|p.Tyr1250Tyr
Arm/07/CBM/c4	C/A	123178	Arm/07/CBM/c2:121716	BA71V-CP2475L (p220)	119493	126920	missense_variant|MODERATE|p.Arg1248Met
Arm/07/CBM/c4	C/T	123191	Arm/07/CBM/c2:121729	BA71V-CP2475L (p220)	119493	126920	missense_variant|MODERATE|p.Val1244Met
Arm/07/CBM/c4	C/T	123194	Arm/07/CBM/c2:121732	BA71V-CP2475L (p220)	119493	126920	missense_variant|MODERATE|p.Asp1243Asn
Arm/07/CBM/c4	A/G	123195	Arm/07/CBM/c2:121733	BA71V-CP2475L (p220)	119493	126920	synonymous_variant|LOW|p.Asn1242Asn
Arm/07/CBM/c4	T/A	123196	Arm/07/CBM/c2:121734	BA71V-CP2475L (p220)	119493	126920	missense_variant|MODERATE|p.Asn1242Ile
Arm/07/CBM/c4	C/T	123201	Arm/07/CBM/c2:121739	BA71V-CP2475L (p220)	119493	126920	synonymous_variant|LOW|p.Lys1240Lys
Arm/07/CBM/c4	C/T	123206	Arm/07/CBM/c2:121744	BA71V-CP2475L (p220)	119493	126920	missense_variant|MODERATE|p.Val1239Ile
Arm/07/CBM/c4	A/G	123207	Arm/07/CBM/c2:121745	BA71V-CP2475L (p220)	119493	126920	synonymous_variant|LOW|p.Val1238Val
Arm/07/CBM/c4	C/T	123210	Arm/07/CBM/c2:121748	BA71V-CP2475L (p220)	119493	126920	synonymous_variant|LOW|p.Leu1237Leu
Arm/07/CBM/c4	T/G	123276	Arm/07/CBM/c2:121814	BA71V-CP2475L (p220)	119493	126920	synonymous_variant|LOW|p.Arg1215Arg
Arm/07/CBM/c4	A/G	123288	Arm/07/CBM/c2:121826	BA71V-CP2475L (p220)	119493	126920	synonymous_variant|LOW|p.Ala1211Ala
Arm/07/CBM/c4	G/A	123291	Arm/07/CBM/c2:121829	BA71V-CP2475L (p220)	119493	126920	synonymous_variant|LOW|p.Ala1210Ala
Arm/07/CBM/c4	C/T	123297	Arm/07/CBM/c2:121835	BA71V-CP2475L (p220)	119493	126920	synonymous_variant|LOW|p.Thr1208Thr
Arm/07/CBM/c4	T/C	123300	Arm/07/CBM/c2:121838	BA71V-CP2475L (p220)	119493	126920	synonymous_variant|LOW|p.Glu1207Glu
Arm/07/CBM/c4	A/G	123315	Arm/07/CBM/c2:121853	BA71V-CP2475L (p220)	119493	126920	synonymous_variant|LOW|p.Ile1202Ile
Arm/07/CBM/c4	G/A	123318	Arm/07/CBM/c2:121856	BA71V-CP2475L (p220)	119493	126920	synonymous_variant|LOW|p.Ile1201Ile
Arm/07/CBM/c4	T/C	123396	Arm/07/CBM/c2:121934	BA71V-CP2475L (p220)	119493	126920	synonymous_variant|LOW|p.Leu1175Leu
Arm/07/CBM/c4	A/G	123495	Arm/07/CBM/c2:122033	BA71V-CP2475L (p220)	119493	126920	synonymous_variant|LOW|p.Ile1142Ile
Arm/07/CBM/c4	G/A	123507	Arm/07/CBM/c2:122045	BA71V-CP2475L (p220)	119493	126920	synonymous_variant|LOW|p.Asp1138Asp
Arm/07/CBM/c4	C/T	123555	Arm/07/CBM/c2:122093	BA71V-CP2475L (p220)	119493	126920	synonymous_variant|LOW|p.Gln1122Gln
Arm/07/CBM/c4	C/T	123566	Arm/07/CBM/c2:122104	BA71V-CP2475L (p220)	119493	126920	missense_variant|MODERATE|p.Val1119Ile
Arm/07/CBM/c4	T/C	123585	Arm/07/CBM/c2:122123	BA71V-CP2475L (p220)	119493	126920	synonymous_variant|LOW|p.Leu1112Leu
Arm/07/CBM/c4	G/A	123588	Arm/07/CBM/c2:122126	BA71V-CP2475L (p220)	119493	126920	synonymous_variant|LOW|p.Ser1111Ser
Arm/07/CBM/c4	G/A	123639	Arm/07/CBM/c2:122177	BA71V-CP2475L (p220)	119493	126920	synonymous_variant|LOW|p.Asp1094Asp
Arm/07/CBM/c4	T/C	123726	Arm/07/CBM/c2:122264	BA71V-CP2475L (p220)	119493	126920	synonymous_variant|LOW|p.Gln1065Gln
Arm/07/CBM/c4	C/T	123768	Arm/07/CBM/c2:122306	BA71V-CP2475L (p220)	119493	126920	synonymous_variant|LOW|p.Ser1051Ser
Arm/07/CBM/c4	G/A	123786	Arm/07/CBM/c2:122324	BA71V-CP2475L (p220)	119493	126920	synonymous_variant|LOW|p.Asp1045Asp
Arm/07/CBM/c4	G/A	123831	Arm/07/CBM/c2:122369	BA71V-CP2475L (p220)	119493	126920	synonymous_variant|LOW|p.Phe1030Phe
Arm/07/CBM/c4	G/A	123834	Arm/07/CBM/c2:122372	BA71V-CP2475L (p220)	119493	126920	synonymous_variant|LOW|p.Asp1029Asp
Arm/07/CBM/c4	A/G	123885	Arm/07/CBM/c2:122423	BA71V-CP2475L (p220)	119493	126920	synonymous_variant|LOW|p.Thr1012Thr
Arm/07/CBM/c4	G/A	123894	Arm/07/CBM/c2:122432	BA71V-CP2475L (p220)	119493	126920	synonymous_variant|LOW|p.Ile1009Ile
Arm/07/CBM/c4	A/G	123897	Arm/07/CBM/c2:122435	BA71V-CP2475L (p220)	119493	126920	synonymous_variant|LOW|p.Val1008Val
Arm/07/CBM/c4	G/A	123900	Arm/07/CBM/c2:122438	BA71V-CP2475L (p220)	119493	126920	synonymous_variant|LOW|p.Gly1007Gly
Arm/07/CBM/c4	C/T	123906	Arm/07/CBM/c2:122444	BA71V-CP2475L (p220)	119493	126920	synonymous_variant|LOW|p.Arg1005Arg
Arm/07/CBM/c4	T/G	124098	Arm/07/CBM/c2:122636	BA71V-CP2475L (p220)	119493	126920	synonymous_variant|LOW|p.Ile941Ile
Arm/07/CBM/c4	G/A	124146	Arm/07/CBM/c2:122684	BA71V-CP2475L (p220)	119493	126920	synonymous_variant|LOW|p.Phe925Phe
Arm/07/CBM/c4	G/A	124157	Arm/07/CBM/c2:122695	BA71V-CP2475L (p220)	119493	126920	synonymous_variant|LOW|p.Leu922Leu
Arm/07/CBM/c4	T/C	124158	Arm/07/CBM/c2:122696	BA71V-CP2475L (p220)	119493	126920	synonymous_variant|LOW|p.Lys921Lys
Arm/07/CBM/c4	C/T	124170	Arm/07/CBM/c2:122708	BA71V-CP2475L (p220)	119493	126920	synonymous_variant|LOW|p.Glu917Glu
Arm/07/CBM/c4	A/G	124182	Arm/07/CBM/c2:122720	BA71V-CP2475L (p220)	119493	126920	synonymous_variant|LOW|p.Pro913Pro
Arm/07/CBM/c4	T/C	124200	Arm/07/CBM/c2:122738	BA71V-CP2475L (p220)	119493	126920	synonymous_variant|LOW|p.Glu907Glu
Arm/07/CBM/c4	C/T	124203	Arm/07/CBM/c2:122741	BA71V-CP2475L (p220)	119493	126920	synonymous_variant|LOW|p.Ala906Ala
Arm/07/CBM/c4	A/G	124224	Arm/07/CBM/c2:122762	BA71V-CP2475L (p220)	119493	126920	synonymous_variant|LOW|p.Pro899Pro
Arm/07/CBM/c4	T/C	124227	Arm/07/CBM/c2:122765	BA71V-CP2475L (p220)	119493	126920	synonymous_variant|LOW|p.Glu898Glu
Arm/07/CBM/c4	G/A	124242	Arm/07/CBM/c2:122780	BA71V-CP2475L (p220)	119493	126920	synonymous_variant|LOW|p.Gly893Gly
Arm/07/CBM/c4	T/C	124245	Arm/07/CBM/c2:122783	BA71V-CP2475L (p220)	119493	126920	synonymous_variant|LOW|p.Gly892Gly
Arm/07/CBM/c4	G/A	124250	Arm/07/CBM/c2:122788	BA71V-CP2475L (p220)	119493	126920	synonymous_variant|LOW|p.Leu891Leu
Arm/07/CBM/c4	T/C	124260	Arm/07/CBM/c2:122798	BA71V-CP2475L (p220)	119493	126920	synonymous_variant|LOW|p.Thr887Thr
Arm/07/CBM/c4	A/G	124281	Arm/07/CBM/c2:122819	BA71V-CP2475L (p220)	119493	126920	synonymous_variant|LOW|p.Pro880Pro
Arm/07/CBM/c4	A/G	124302	Arm/07/CBM/c2:122840	BA71V-CP2475L (p220)	119493	126920	synonymous_variant|LOW|p.Asp873Asp
Arm/07/CBM/c4	A/G	124305	Arm/07/CBM/c2:122843	BA71V-CP2475L (p220)	119493	126920	synonymous_variant|LOW|p.Tyr872Tyr
Arm/07/CBM/c4	G/C	124311	Arm/07/CBM/c2:122849	BA71V-CP2475L (p220)	119493	126920	synonymous_variant|LOW|p.Gly870Gly
Arm/07/CBM/c4	G/A	124323	Arm/07/CBM/c2:122861	BA71V-CP2475L (p220)	119493	126920	synonymous_variant|LOW|p.Phe866Phe
Arm/07/CBM/c4	A/G	124332	Arm/07/CBM/c2:122870	BA71V-CP2475L (p220)	119493	126920	synonymous_variant|LOW|p.Ala863Ala
Arm/07/CBM/c4	G/C	124448	Arm/07/CBM/c2:122986	BA71V-CP2475L (p220)	119493	126920	missense_variant|MODERATE|p.Pro825Ala
Arm/07/CBM/c4	T/C	124452	Arm/07/CBM/c2:122990	BA71V-CP2475L (p220)	119493	126920	synonymous_variant|LOW|p.Arg823Arg
Arm/07/CBM/c4	C/T	124453	Arm/07/CBM/c2:122991	BA71V-CP2475L (p220)	119493	126920	missense_variant|MODERATE|p.Arg823Gln
Arm/07/CBM/c4	T/C	124464	Arm/07/CBM/c2:123002	BA71V-CP2475L (p220)	119493	126920	synonymous_variant|LOW|p.Val819Val
Arm/07/CBM/c4	C/T	124466	Arm/07/CBM/c2:123004	BA71V-CP2475L (p220)	119493	126920	missense_variant|MODERATE|p.Val819Ile
Arm/07/CBM/c4	C/T	124473	Arm/07/CBM/c2:123011	BA71V-CP2475L (p220)	119493	126920	synonymous_variant|LOW|p.Gly816Gly
Arm/07/CBM/c4	A/T	124485	Arm/07/CBM/c2:123023	BA71V-CP2475L (p220)	119493	126920	synonymous_variant|LOW|p.Ser812Ser
Arm/07/CBM/c4	T/G	124532	Arm/07/CBM/c2:123070	BA71V-CP2475L (p220)	119493	126920	missense_variant|MODERATE|p.Ile797Leu
Arm/07/CBM/c4	C/T	124557	Arm/07/CBM/c2:123095	BA71V-CP2475L (p220)	119493	126920	synonymous_variant|LOW|p.Gln788Gln
Arm/07/CBM/c4	A/G	124562	Arm/07/CBM/c2:123100	BA71V-CP2475L (p220)	119493	126920	synonymous_variant|LOW|p.Leu787Leu
Arm/07/CBM/c4	T/C	124611	Arm/07/CBM/c2:123149	BA71V-CP2475L (p220)	119493	126920	synonymous_variant|LOW|p.Gly770Gly
Arm/07/CBM/c4	A/G	124626	Arm/07/CBM/c2:123164	BA71V-CP2475L (p220)	119493	126920	synonymous_variant|LOW|p.Ala765Ala
Arm/07/CBM/c4	G/A	124659	Arm/07/CBM/c2:123197	BA71V-CP2475L (p220)	119493	126920	synonymous_variant|LOW|p.Ser754Ser
Arm/07/CBM/c4	A/G	124668	Arm/07/CBM/c2:123206	BA71V-CP2475L (p220)	119493	126920	synonymous_variant|LOW|p.Arg751Arg
Arm/07/CBM/c4	A/G	124815	Arm/07/CBM/c2:123353	BA71V-CP2475L (p220)	119493	126920	synonymous_variant|LOW|p.Gly702Gly
Arm/07/CBM/c4	C/T	124820	Arm/07/CBM/c2:123358	BA71V-CP2475L (p220)	119493	126920	missense_variant|MODERATE|p.Ala701Thr
Arm/07/CBM/c4	C/T	124868	Arm/07/CBM/c2:123406	BA71V-CP2475L (p220)	119493	126920	missense_variant|MODERATE|p.Ala685Thr
Arm/07/CBM/c4	A/G	124907	Arm/07/CBM/c2:123445	BA71V-CP2475L (p220)	119493	126920	synonymous_variant|LOW|p.Leu672Leu
Arm/07/CBM/c4	C/T	124914	Arm/07/CBM/c2:123452	BA71V-CP2475L (p220)	119493	126920	synonymous_variant|LOW|p.Gln669Gln
Arm/07/CBM/c4	G/A	124977	Arm/07/CBM/c2:123515	BA71V-CP2475L (p220)	119493	126920	synonymous_variant|LOW|p.Asp648Asp
Arm/07/CBM/c4	G/T	125004	Arm/07/CBM/c2:123542	BA71V-CP2475L (p220)	119493	126920	synonymous_variant|LOW|p.Arg639Arg
Arm/07/CBM/c4	A/G	125043	Arm/07/CBM/c2:123581	BA71V-CP2475L (p220)	119493	126920	synonymous_variant|LOW|p.Ala626Ala
Arm/07/CBM/c4	C/T	125045	Arm/07/CBM/c2:123583	BA71V-CP2475L (p220)	119493	126920	missense_variant|MODERATE|p.Ala626Thr
Arm/07/CBM/c4	G/A	125059	Arm/07/CBM/c2:123597	BA71V-CP2475L (p220)	119493	126920	missense_variant|MODERATE|p.Ala621Val
Arm/07/CBM/c4	G/A	125079	Arm/07/CBM/c2:123617	BA71V-CP2475L (p220)	119493	126920	synonymous_variant|LOW|p.Asn614Asn
Arm/07/CBM/c4	G/A	125262	Arm/07/CBM/c2:123800	BA71V-CP2475L (p220)	119493	126920	synonymous_variant|LOW|p.Tyr553Tyr
Arm/07/CBM/c4	A/G	125277	Arm/07/CBM/c2:123815	BA71V-CP2475L (p220)	119493	126920	synonymous_variant|LOW|p.Thr548Thr
Arm/07/CBM/c4	A/G	125280	Arm/07/CBM/c2:123818	BA71V-CP2475L (p220)	119493	126920	synonymous_variant|LOW|p.Asn547Asn
Arm/07/CBM/c4	C/T	125310	Arm/07/CBM/c2:123848	BA71V-CP2475L (p220)	119493	126920	synonymous_variant|LOW|p.Arg537Arg
Arm/07/CBM/c4	G/T	125346	Arm/07/CBM/c2:123884	BA71V-CP2475L (p220)	119493	126920	synonymous_variant|LOW|p.Leu525Leu
Arm/07/CBM/c4	A/G	125349	Arm/07/CBM/c2:123887	BA71V-CP2475L (p220)	119493	126920	synonymous_variant|LOW|p.Ala524Ala
Arm/07/CBM/c4	G/A	125370	Arm/07/CBM/c2:123908	BA71V-CP2475L (p220)	119493	126920	synonymous_variant|LOW|p.Cys517Cys
Arm/07/CBM/c4	C/T	125386	Arm/07/CBM/c2:123924	BA71V-CP2475L (p220)	119493	126920	missense_variant|MODERATE|p.Gly512Glu
Arm/07/CBM/c4	G/A	125394	Arm/07/CBM/c2:123932	BA71V-CP2475L (p220)	119493	126920	synonymous_variant|LOW|p.Tyr509Tyr
Arm/07/CBM/c4	C/T	125436	Arm/07/CBM/c2:123974	BA71V-CP2475L (p220)	119493	126920	synonymous_variant|LOW|p.Leu495Leu
Arm/07/CBM/c4	A/G	125438	Arm/07/CBM/c2:123976	BA71V-CP2475L (p220)	119493	126920	synonymous_variant|LOW|p.Leu495Leu
Arm/07/CBM/c4	A/G	125482	Arm/07/CBM/c2:124020	BA71V-CP2475L (p220)	119493	126920	missense_variant|MODERATE|p.Ile480Thr
Arm/07/CBM/c4	T/A	125491	Arm/07/CBM/c2:124029	BA71V-CP2475L (p220)	119493	126920	missense_variant|MODERATE|p.Gln477Leu
Arm/07/CBM/c4	G/T	125492	Arm/07/CBM/c2:124030	BA71V-CP2475L (p220)	119493	126920	missense_variant|MODERATE|p.Gln477Lys
Arm/07/CBM/c4	T/C	125499	Arm/07/CBM/c2:124037	BA71V-CP2475L (p220)	119493	126920	synonymous_variant|LOW|p.Leu474Leu
Arm/07/CBM/c4	A/G	125518	Arm/07/CBM/c2:124056	BA71V-CP2475L (p220)	119493	126920	missense_variant|MODERATE|p.Met468Thr
Arm/07/CBM/c4	A/G	125522	Arm/07/CBM/c2:124060	BA71V-CP2475L (p220)	119493	126920	missense_variant|MODERATE|p.Phe467Leu
Arm/07/CBM/c4	A/G	125532	Arm/07/CBM/c2:124070	BA71V-CP2475L (p220)	119493	126920	synonymous_variant|LOW|p.Phe463Phe
Arm/07/CBM/c4	T/C	125559	Arm/07/CBM/c2:124097	BA71V-CP2475L (p220)	119493	126920	synonymous_variant|LOW|p.Ala454Ala
Arm/07/CBM/c4	G/A	125562	Arm/07/CBM/c2:124100	BA71V-CP2475L (p220)	119493	126920	synonymous_variant|LOW|p.Asn453Asn
Arm/07/CBM/c4	C/T	125595	Arm/07/CBM/c2:124133	BA71V-CP2475L (p220)	119493	126920	synonymous_variant|LOW|p.Ala442Ala
Arm/07/CBM/c4	G/A	125736	Arm/07/CBM/c2:124274	BA71V-CP2475L (p220)	119493	126920	synonymous_variant|LOW|p.Asn395Asn
Arm/07/CBM/c4	G/A	125814	Arm/07/CBM/c2:124352	BA71V-CP2475L (p220)	119493	126920	synonymous_variant|LOW|p.Asp369Asp
Arm/07/CBM/c4	A/G	125817	Arm/07/CBM/c2:124355	BA71V-CP2475L (p220)	119493	126920	synonymous_variant|LOW|p.Gly368Gly
Arm/07/CBM/c4	A/G	125847	Arm/07/CBM/c2:124385	BA71V-CP2475L (p220)	119493	126920	synonymous_variant|LOW|p.Ile358Ile
Arm/07/CBM/c4	G/A	125904	Arm/07/CBM/c2:124442	BA71V-CP2475L (p220)	119493	126920	synonymous_variant|LOW|p.Ala339Ala
Arm/07/CBM/c4	G/A	125928	Arm/07/CBM/c2:124466	BA71V-CP2475L (p220)	119493	126920	synonymous_variant|LOW|p.Gly331Gly
Arm/07/CBM/c4	T/C	125937	Arm/07/CBM/c2:124475	BA71V-CP2475L (p220)	119493	126920	synonymous_variant|LOW|p.Arg328Arg
Arm/07/CBM/c4	T/C	125955	Arm/07/CBM/c2:124493	BA71V-CP2475L (p220)	119493	126920	synonymous_variant|LOW|p.Lys322Lys
Arm/07/CBM/c4	A/G	125988	Arm/07/CBM/c2:124526	BA71V-CP2475L (p220)	119493	126920	synonymous_variant|LOW|p.Tyr311Tyr
Arm/07/CBM/c4	T/C	126048	Arm/07/CBM/c2:124586	BA71V-CP2475L (p220)	119493	126920	synonymous_variant|LOW|p.Ala291Ala
Arm/07/CBM/c4	G/A	126051	Arm/07/CBM/c2:124589	BA71V-CP2475L (p220)	119493	126920	synonymous_variant|LOW|p.Ala290Ala
Arm/07/CBM/c4	G/A	126057	Arm/07/CBM/c2:124595	BA71V-CP2475L (p220)	119493	126920	synonymous_variant|LOW|p.Gly288Gly
Arm/07/CBM/c4	C/T	126084	Arm/07/CBM/c2:124622	BA71V-CP2475L (p220)	119493	126920	synonymous_variant|LOW|p.Val279Val
Arm/07/CBM/c4	G/A	126131	Arm/07/CBM/c2:124669	BA71V-CP2475L (p220)	119493	126920	synonymous_variant|LOW|p.Leu264Leu
Arm/07/CBM/c4	T/C	126231	Arm/07/CBM/c2:124769	BA71V-CP2475L (p220)	119493	126920	synonymous_variant|LOW|p.Leu230Leu
Arm/07/CBM/c4	T/C	126297	Arm/07/CBM/c2:124835	BA71V-CP2475L (p220)	119493	126920	synonymous_variant|LOW|p.Glu208Glu
Arm/07/CBM/c4	G/A	126375	Arm/07/CBM/c2:124913	BA71V-CP2475L (p220)	119493	126920	synonymous_variant|LOW|p.Asn182Asn
Arm/07/CBM/c4	A/G	126402	Arm/07/CBM/c2:124940	BA71V-CP2475L (p220)	119493	126920	synonymous_variant|LOW|p.His173His
Arm/07/CBM/c4	T/C	126417	Arm/07/CBM/c2:124955	BA71V-CP2475L (p220)	119493	126920	synonymous_variant|LOW|p.Glu168Glu
[truncated: 891 more rows]
